# Supplementary material for: Genetic variability and genome-wide association analysis of flavor and texture in cooked beans (Phaseolus vulgaris L.)
Source: Theor Appl Genet. 2021 Jan 3;134(3):959–78. doi: 10.1007/s00122-020-03745-3 (PMC7925484; doi:10.1007/s00122-020-03745-3)
Supplement: Supplementary file 2 — Supplementary file1 (XLSX 350 kb) [file 122_2020_3745_MOESM2_ESM.xlsx]

## Sheet: Info
Genetic variability and genome-wide association analysis of flavor and texture in Andean dry beans (Phaseolus vulgaris L.)
Amber Bassett1, Kelvin Kamfwa2, Daniel Ambachew34, Karen Cichy15*
1 Department of Plant, Soil and Microbial Sciences, Michigan State University, East Lansing, MI, USA
2 Department of Plant Science, University of Zambia, Lusaka, Zambia
3 Southern Agricultural Research Institute, Hawassa, Ethiopia
4 Department of Agricultural and Environmental Sciences, Tennessee State University, Nashville, Tennessee
5 Sugarbeet and Bean Research Unit, USDA-ARS, East Lansing, MI, USA
*Corresponding Author: Phone: 517-353-0210; Email: karen.cichy@usda.gov
Phenotypic Data

## Sheet: Means
ID	seed type	Location	Raw Seed Weight (g per 100 seeds)	Soak Water Uptake (%)	Cooking Time (min)	Total Water Uptake (%)	Total Flavor	Beany	Vegetative	Earthy	Starchy	Sweet	Bitter	Seed-coat Perception	Cotyledon Texture
ADP0001	red mottled	Hawassa, ET	42.308	90.276	30.8	138.785	3.2082	3.1994	1.936	1.9552	3.5666	1.5287	1.2962	2.6195	3.1696		outliers removed
ADP0003	red	Hawassa, ET	31.616	64.558	28.35	132.747	2.4711	3.0932	1.9332	1.5996	2.901	1.84	2.0648	2.851	2.9225		Raw seed weight, soak water uptake, cooking time, and total water uptake are means of two reps per genotype (per location)
ADP0004	striped	Hawassa, ET	36.442	76.778	33.5667	135.064	2.6399	2.7745	1.8985	2.1846	3.5255	1.1354	1.2269	2.7843	2.842		Total flavor, beany, vegetative, earthy, starchy, sweet, bitter, seed coat perception, and cotyledon texture are least squares estimates of 2 reps per genotype (per location)
ADP0005	red	Hawassa, ET	34.946	69.922	30.125	129.556	2.4283	2.8988	1.6917	1.5449	2.7856	1.3742	1.1268	1.6366	2.6385
ADP0006	DRK	Hawassa, ET	36.37	78.096	42.8417	147.074	2.6098	3.1289	2.0441	1.639	3.0444	1.7426	1.4045	2.7707	2.3918
ADP0007	yellow	Hawassa, ET	32.462	65.372	30.6167	120.108	2.7531	2.9117	1.3596	2.1252	4.1295	2.0475	0.9369	2.6699	1.9709
ADP0008	red mottled	Hawassa, ET	38.532	76.798	37.0683	141.039	2.6612	2.7232	1.837	1.4418	2.8044	1.4427	1.5803	2.4696	2.0961
ADP0009	red mottled	Hawassa, ET	36.65	78.018	28.1083	137.659	2.9705	2.8886	2.2172	2.2668	2.9984	1.5046	1.0975	2.528	2.2967
ADP0010	DRK	Hawassa, ET	37.766	82.59	29.0917	150.239	3.113	3.0673	2.1707	2.8529	3.242	1.5743	1.6712	3.1796	3.5707
ADP0011	red	Hawassa, ET	34.424	68.98	30.0833	120.451	3.0921	2.5094	2.1627	1.258	3.4367	2.5271	1.12	2.9677	1.6966
ADP0012	DRK	Hawassa, ET	39.83	85.094	37.1417	146.956	2.6948	3.0013	3.0862	2.3134	3.1388	1.4035	1.674	2.988	3.0978
ADP0013	DRK	Hawassa, ET	31.434	65.532	29.3167	133.732	2.5764	2.9021	2.2752	1.8939	3.4629	1.5164	0.976	2.8867	2.5772
ADP0014	yellow	Hawassa, ET	27.31	57.424	32.175	135.004	2.5471	2.5862	2.3155	2.4246	2.7966	1.4208	1.7741	2.6979	2.5857
ADP0015	DRK	Hawassa, ET	38.588	81.46	33.7333	144.441	2.4903	2.4484	2.483	1.9723	3.2097	1.1465	1.0673	2.8312	3.1903
ADP0016	red	Hawassa, ET	35.476	70.306	28.8583	135.44	2.4576	2.8099	1.6757	1.8365	3.1457	1.5147	1.1534	3.0649	1.9985
ADP0017	DRK	Hawassa, ET	37.644	80.562	31	146.433	3.1471	3.2808	2.4608	2.6535	3.3401	1.3308	1.5542	2.8674	3.0202
ADP0018	DRK	Hawassa, ET	40.032	86.086	30.1583	143.726	3.1035	3.2596	2.3205	2.2238	3.0969	1.5596	1.5227	2.59	2.7361
ADP0019	striped	Hawassa, ET	34.95	75.492	28.8917	149.439	3.1099	3.3308	1.8512	2.1489	3.0579	1.5767	2.132	2.6588	2.6948
ADP0021	yellow	Hawassa, ET	33.27	69.806	27.825	135.728	3.0789	3.2606	2.6939	1.818	3.3543	1.5079	1.7328	3.0404	2.1993
ADP0022	red	Hawassa, ET	30.052	60.396	26.0583	138.316	2.6532	2.9619	1.9985	1.9033	2.9752	1.6285	1.3667	2.2966	2.2338
ADP0023	red	Hawassa, ET	29.334	61.358	27.9833	143.115	2.2443	2.9082	1.4461	1.6839	3.5688	1.8525	1.6929	2.2758	2.312
ADP0024	yellow	Hawassa, ET	38.616	81.286	23.3333	131.084	2.9009	3.3038	2.0571	2.2438	3.3248	1.408	1.3123	2.9339	2.7976
ADP0025	purple speckled	Hawassa, ET	32.068	63.522	31.6833	126.599	2.9869	3.1406	1.9141	2.0231	3.3175	2.0708	1.3057	2.8852	2.7188
ADP0026	black	Hawassa, ET	27.838	59.836	34.4817	143.462	2.3024	3.1628	1.5292	1.8406	2.2348	1.2231	2.0478	3.3345	3.5989
ADP0027	brown	Hawassa, ET	29.975	64.6083	39.26	141.847	1.7837	3.0277	1.9344	2.513	3.1681	1.7028	1.9321	3.6795	3.0542
ADP0028	yellow	Hawassa, ET	31.544	65.63	31.5083	125.784	2.9139	2.771	1.876	2.0582	3.2746	1.5434	1.0831	3.0177	2.3701
ADP0030	black	Hawassa, ET	22.744	48.282	25.475	136.556	2.7027	2.6367	1.4708	1.6913	2.7316	1.1841	2.2733	3.4372	2.89
ADP0031	DRK	Hawassa, ET	31.9611	70.2537	43.825	154.679	1.8992	3.1107	1.8788	2.2663	2.9229	1.1654	1.092	3.0161	2.3398
ADP0032	DRK	Hawassa, ET	33.068	72.028	30.25	138.954	2.5333	3.3914	2.0447	1.7183	3.1648	1.5563	1.4447	3.2884	2.7071
ADP0033	purple speckled	Hawassa, ET	36.862	76.432	40.725	146.05	2.7215	2.9687	1.5501	2.0455	3.4573	1.5391	1.3401	3.1218	2.5576
ADP0034	purple speckled	Hawassa, ET	36.186	77.072	37.1667	148.412	2.698	2.8139	1.4816	2.4454	3.0999	1.1975	1.2861	2.8315	2.8166
ADP0035	red mottled	Hawassa, ET	36.138	77.228	31.5917	140.108	2.8724	3.0114	1.5178	1.7521	3.4122	2.0696	1.1333	2.9597	2.4321
ADP0036	red mottled	Hawassa, ET	31.324	67.918	26.5	139.705	2.3585	2.8907	1.9277	1.7472	2.9794	1.6641	1.7918	3.7764	3.0339
ADP0037	brown	Hawassa, ET	40.3817	91.6817	19.1	144.67	.	.	.	.	.	.	.	.	.
ADP0038	DRK	Hawassa, ET	36.616	81.004	33.525	150.976	2.8112	3.6043	2.2417	2.4025	2.8439	1.0385	2.0692	2.9201	3.1162
ADP0041	DRK	Hawassa, ET	29.182	64.038	43.3333	142.565	2.2926	2.513	1.7516	1.4008	3.0043	1.0566	1.6572	2.9868	2.3434
ADP0042	DRK	Hawassa, ET	23.436	53.254	35.3417	150.177	1.9016	2.0433	1.5289	1.4578	2.5331	1.4513	1.636	3.1074	3.1252
ADP0043	DRK	Hawassa, ET	31.132	66.564	31.6667	133.963	2.2861	2.5862	1.7101	1.6184	2.3593	1.4163	1.4443	2.8327	2.481
ADP0044	purple speckled	Hawassa, ET	29.502	60.682	26.0833	141.371	2.5488	2.0373	1.626	1.7222	2.8314	1.5038	2.6401	2.7818	3.1705
ADP0045	purple speckled	Hawassa, ET	34.126	71.428	22.8583	134.352	2.5337	3.1527	1.5058	2.7316	3.3644	1.4241	1.6464	2.9295	2.6792
ADP0047	brown	Hawassa, ET	42.018	87.138	26.6167	135.284	2.3248	2.4672	1.939	1.8065	2.9854	1.6077	1.2108	2.6458	2.797
ADP0048	red	Hawassa, ET	21.846	47.76	31.725	144.87	2.4824	2.8759	2.4083	1.3968	2.6055	1.2658	1.3878	2.4052	2.6578
ADP0049	DRK	Hawassa, ET	34.304	75.478	28.7333	136.745	3.0584	2.6334	2.1129	2.0246	2.9551	2.3273	1.5601	2.7179	3.0202
ADP0050	yellow	Hawassa, ET	35.086	74.57	29.525	139.931	2.3893	2.8342	1.5388	1.8225	3.3446	1.5781	1.3665	2.8974	3.2149
ADP0051	purple speckled	Hawassa, ET	34.524	69.972	23.9833	134.726	2.7788	2.4156	2.3684	2.1455	3.2457	1.8581	1.1778	2.6004	2.0575
ADP0052	purple speckled	Hawassa, ET	39.55	81.154	25.2667	131.751	2.3928	2.0936	1.615	1.6327	3.4335	2.0886	0.8205	2.8817	1.759
ADP0053	DRK	Hawassa, ET	40.756	85.52	28	138.694	2.3697	2.3669	1.8474	2.1197	3.2885	1.3782	1.2169	2.5808	2.544
ADP0054	cranberry	Hawassa, ET	28.878	61.448	24.985	150.294	2.6113	2.4897	1.7892	1.726	3.2622	2.0309	1.9066	1.9828	2.4542
ADP0055	red speckled	Hawassa, ET	31.292	65.122	27.2167	128.866	2.9176	2.9026	1.7793	1.8246	3.3465	1.6436	1.2626	2.765	2.5912
ADP0056	purple speckled	Hawassa, ET	30.602	61.702	29.1667	129.422	2.5917	2.4833	2.2347	1.574	3.6591	1.6566	1.382	2.8979	1.7904
ADP0057	DRK	Hawassa, ET	31.646	70.57	42.3167	149.334	2.7387	2.7374	1.9661	2.9891	3.49	1.8465	1.6797	2.5348	2.4434
ADP0058	DRK	Hawassa, ET	28.766	64.726	43.9833	148.061	2.5923	3.1619	1.3305	1.6876	2.8782	1.3518	1.6996	3.0672	2.7869
ADP0059	purple speckled	Hawassa, ET	37.222	75.002	20.1417	139.455	2.3936	2.5987	1.9449	1.6196	3.2212	1.778	1.4718	3.2509	2.2756
ADP0060	DRK	Hawassa, ET	23.204	51.408	41.6917	148.408	2.2577	1.9952	1.7545	1.7154	2.3489	1.0459	2.2162	2.7503	2.8487
ADP0061	cranberry	Hawassa, ET	28.966	60.624	29.0333	135.411	2.7109	2.3097	1.4902	2.58	3.533	1.7036	1.3459	2.8383	2.6427
ADP0062	red speckled	Hawassa, ET	30.798	64.128	26.4933	142.665	2.6694	2.828	1.7386	1.9347	3.0608	2.1169	1.0449	2.5026	3.0595
ADP0063	purple speckled	Hawassa, ET	36.012	73.712	20.3083	136.829	2.6802	2.546	2.1061	2.5805	3.4705	1.652	1.527	2.1548	2.7501
ADP0064	yellow	Hawassa, ET	28.85	62.454	21.9	136.743	2.6217	2.4897	2.1788	2.1429	3.4713	1.6158	1.7823	2.2815	3.1078
ADP0065	red	Hawassa, ET	33.246	69.5	25.15	130.849	2.02	2.3226	1.7009	2.068	3.0623	2.0624	0.9129	2.5757	2.6182
ADP0066	yellow	Hawassa, ET	30.204	63.352	18.7917	135.263	2.4181	2.6165	1.6637	1.7954	3.0011	1.366	1.4948	2.2378	2.9551
ADP0067	yellow	Hawassa, ET	25.382	55.082	21.2583	143.289	2.5831	3.3212	1.8401	1.8731	3.3664	1.4188	1.5476	2.8897	2.7574
ADP0070	DRK	Hawassa, ET	31.39	66.568	33.1333	140.43	2.2531	2.9293	1.1445	1.6913	3.3742	1.7988	1.471	2.6821	2.4607
ADP0071	yellow	Hawassa, ET	33.252	71.598	29.5	138.941	2.6376	2.3547	1.8283	1.8547	3.7734	1.9435	1.4517	2.752	2.8156
ADP0072	brown	Hawassa, ET	42.49	87.204	28.6917	138.111	2.3551	3.0529	2.335	1.8726	3.1195	1.0149	2.0035	3.5045	2.536
ADP0074	purple speckled	Hawassa, ET	33.962	69.08	21.0083	135.36	2.9036	2.1078	2.4325	1.9201	3.3581	2.3343	0.9433	2.5381	2.1197
ADP0075	brown	Hawassa, ET	45.384	93.86	27.075	135.383	2.5547	2.5783	1.8921	1.9621	3.093	1.1921	1.5674	3.3022	2.0788
ADP0076	purple speckled	Hawassa, ET	36.308	72.668	21.9667	133.097	2.4507	2.3822	1.778	1.4707	3.3344	1.2502	1.2179	2.9882	2.074
ADP0077	purple speckled	Hawassa, ET	43.024	82.538	36.1667	141.942	3.054	3.366	2.0033	2.4281	3.5738	1.7177	1.121	3.2514	2.0615
ADP0080	purple speckled	Hawassa, ET	34.384	69.35	21.7	129.697	2.2341	2.8241	2.1128	2.1003	2.8005	1.689	1.4172	2.2026	3.3157
ADP0081	purple speckled	Hawassa, ET	36.234	73.692	22.78	139.71	3.0004	2.829	1.7884	2.391	3.7128	2.316	2.2649	2.823	2.79
ADP0082	purple speckled	Hawassa, ET	35.608	72.572	21.8583	139.649	2.3316	2.7402	1.4898	2.2164	3.2344	1.6658	1.631	2.4264	2.6402
ADP0083	purple speckled	Hawassa, ET	38.92	77.786	29.4917	142.699	3.0058	2.6603	2.1051	1.9488	2.8888	1.5254	1.9405	2.863	2.1328
ADP0084	purple speckled	Hawassa, ET	42.754	92.588	35.5167	136.115	2.2426	2.6774	1.5688	2.0325	3.7135	1.4952	1.5347	3.0251	2.6744
ADP0085	purple speckled	Hawassa, ET	34.35	73.136	30.265	142.03	3.2748	2.2156	2.8767	1.5934	3.1304	1.333	0.9991	2.5524	2.4093
ADP0086	purple speckled	Hawassa, ET	35.868	74.89	27.225	140.727	2.9673	3.0369	1.9555	2.0626	3.6282	1.8518	1.5746	3.0672	3.5369
ADP0087	purple speckled	Hawassa, ET	32.946	68.138	24.1833	137.648	2.5008	1.915	2.5866	1.471	3.2692	1.7717	1.8204	2.6621	1.9118
ADP0088	purple speckled	Hawassa, ET	37.954	76.504	20.5683	146.091	2.7968	2.6777	2.6063	1.7934	3.4686	1.8126	1.8006	2.8053	1.9324
ADP0089	purple speckled	Hawassa, ET	35.974	72.636	19.875	139.268	.	.	.	.	.	.	.	.	.
ADP0090	striped	Hawassa, ET	54.042	115.85	26.0833	132.915	2.6958	2.4709	1.6603	2.0692	2.7512	1.2046	2.2838	3.6028	2.6547
ADP0092	yellow	Hawassa, ET	30.928	68.954	21.6917	136.723	2.5676	2.4266	2.0238	2.2616	3.876	1.6521	1.1907	3.051	3.2056
ADP0093	yellow	Hawassa, ET	27.056	59.756	18.7083	141.886	2.7506	2.6396	1.721	2.0311	3.1208	1.3634	1.3869	2.0145	3.6692
ADP0094	yellow	Hawassa, ET	31.808	69.158	28.0667	139.143	2.1683	2.4725	2.1509	1.9005	3.1339	1.209	1.9136	2.9566	2.9328
ADP0095	striped	Hawassa, ET	43.004	94.306	31.1	142.117	3.0295	2.774	2.157	2.0222	3.4205	1.2107	2.1047	3.359	2.8921
ADP0096	DRK	Hawassa, ET	34.584	78.464	32.2667	147.506	2.9576	2.7463	1.7386	1.7411	3.4603	1.3718	1.4542	2.8043	2.4637
ADP0098	DRK	Hawassa, ET	32.766	68.546	29.7583	134.042	2.5008	2.915	2.4616	1.4626	3.2968	1.848	1.3204	2.7871	2.4118
ADP0099	DRK	Hawassa, ET	36.594	78.626	35.1167	142.552	2.6988	3.082	2.6996	1.7818	3.405	1.0513	2.0353	3.1269	2.7425
ADP0101	white	Hawassa, ET	28.898	62.208	29.675	146.929	2.2702	1.9297	2.0108	1.9315	3.685	1.4366	1.2962	2.7094	2.9723
ADP0102	purple speckled	Hawassa, ET	36.702	77.052	34.9833	141.048	2.0435	2.9415	1.4957	2.0107	3.1348	2.0208	1.5753	3.5878	2.6044
ADP0103	red	Hawassa, ET	29.896	61.272	28.4417	136.495	2.6611	2.4612	1.7101	1.7434	2.4843	2.0413	1.8193	2.5827	2.481
ADP0105	DRK	Hawassa, ET	34.082	70.742	26.5333	135.109	2.2703	2.4079	1.8851	1.7973	3.2235	1.612	1.6924	3.0966	3.0114
ADP0106	purple speckled	Hawassa, ET	26.92	59.014	26.775	144.993	1.7782	2.9619	1.9985	1.6533	3.1002	1.2535	1.7417	2.7966	2.8588
ADP0107	purple speckled	Hawassa, ET	27.02	58.01	31.2	135.018	2.6812	3.1858	2.0005	2.1809	3.0945	1.1753	1.931	3.026	2.8762
ADP0108	yellow	Hawassa, ET	29.8	66.582	22.7333	136.577	2.9269	2.1074	1.7632	2.2092	3.2041	1.3559	1.8083	3.2251	3.4828
ADP0109	purple speckled	Hawassa, ET	34.58	70.836	23.6167	131.009	2.7509	2.4285	1.9701	1.8093	3.1309	1.695	1.3301	2.8723	2.701
ADP0110	cranberry	Hawassa, ET	44.864	94.63	23.625	129.047	3.0855	2.6387	2.1351	2.1679	3.9448	1.7329	1.7567	2.8903	2.8362
ADP0111	yellow	Hawassa, ET	41.9663	74.2433	22.985	100.411	.	.	.	.	.	.	.	.	.
ADP0113	cranberry	Hawassa, ET	42.6367	84.635	40.715	134.761	.	.	.	.	.	.	.	.	.
ADP0114	cranberry	Hawassa, ET	38.472	80.626	31.0917	137.112	2.6435	2.4072	2.0741	1.6915	3.2104	1.9167	1.7005	3.3033	2.5671
ADP0117	purple mottled	Hawassa, ET	25.424	55.55	23.4333	127.552	2.4121	2.4167	1.6447	2.0472	2.7881	1.3079	1.8482	3.5725	3.2091
ADP0118	cranberry	Hawassa, ET	34.502	69.048	22.9167	131.715	2.4865	3.1112	1.9318	1.6829	3.7062	1.6781	1.2532	3.0989	2.4047
ADP0120	cranberry	Hawassa, ET	39.154	79.638	35.6	121.632	2.7029	2.5107	1.7321	1.7202	3.6442	1.5656	1.5914	3.3742	2.0768
ADP0121	cranberry	Hawassa, ET	29.668	63.106	37.075	138.657	2.7403	2.5734	2.233	1.9723	3.7097	1.3965	1.1923	2.9562	2.5653
ADP0123	cranberry	Hawassa, ET	46.328	92.86	30.1917	130.192	2.7686	2.9737	1.9449	1.8696	3.3462	1.653	1.5968	3.5009	2.2756
ADP0127	pink	Hawassa, ET	31.424	65.148	35.4333	127.109	2.8161	2.8409	2.7554	1.8198	2.9798	1.6095	1.1606	3.0347	2.4938
ADP0166	red mottled	Hawassa, ET	42.002	89.662	28.9583	136.721	3.0452	2.5279	1.7082	1.7987	2.9438	2.0473	1.3367	3.2323	2.5989
ADP0168	red speckled	Hawassa, ET	35.748	74.636	27.8833	141.795	2.9446	2.6944	2.5081	1.787	3.944	1.666	1.4448	2.2757	2.9127
ADP0180	cranberry	Hawassa, ET	39.782	83.9	24.175	132.241	2.7109	1.9088	2.2292	2.6139	3.5631	1.5225	2.0457	2.9261	3.1189
ADP0186	DRK	Hawassa, ET	32.826	71.564	40.1417	145.715	2.0632	2.199	2.4326	1.1599	2.8594	1.2905	1.2744	3.0222	1.7158
ADP0190	purple speckled	Hawassa, ET	41.842	86.864	24.9517	130.032	3.1246	2.588	1.1984	1.8191	3.6275	3.4563	1.0348	2.3363	2.8173
ADP0199	pink	Hawassa, ET	30.294	66.696	28.5917	132.33	2.4471	2.5009	1.8497	2.1615	3.0508	1.7133	1.7127	3.4572	3.178
ADP0205	red mottled	Hawassa, ET	37.936	80.894	28.5667	144.341	2.9506	2.6972	2.0672	1.8541	3.2817	2.0512	1.4661	3.6315	2.7704
ADP0206	white	Hawassa, ET	37.988	81.814	19.475	143.339	3.4784	2.0015	2.0297	2.5899	4.3838	2.1905	1.0793	2.6723	3.1891
ADP0207	jcattle	Hawassa, ET	38.73	84.422	20.4833	134.917	2.7167	2.3583	1.8597	2.1777	3.4091	1.4066	1.382	3.0229	3.5404
ADP0208	red mottled	Hawassa, ET	39.554	82.484	24.475	135.214	2.9021	3.0447	1.4093	2.1481	3.7715	1.7461	1.3684	3.0903	3.1308
ADP0211	red mottled	Hawassa, ET	33.746	72.592	27.2417	138.617	2.7407	2.5308	1.8917	2.0501	2.8324	1.5304	1.8493	3.3961	2.5249
ADP0212	yellow	Hawassa, ET	33.706	68.808	29.625	129.573	2.3304	2.4616	2.123	1.7412	3.0098	1.2523	1.9515	2.9958	2.8416
ADP0213	gray	Hawassa, ET	36.19	75.246	31.1333	124.276	3.0461	2.9195	2.5121	1.947	3.401	1.6476	1.3484	2.758	2.9501
ADP0214	black	Hawassa, ET	37.886	79.128	28.7083	134.877	2.2398	2.8693	1.3956	2.1236	2.6469	1.7448	1.2452	3.281	2.4444
ADP0224	yellow eye	Hawassa, ET	45.576	94.162	26.275	134.487	2.7154	2.6386	1.9895	1.9311	3.8102	1.9751	1.154	3.0549	3.1127
ADP0225	LRK	Hawassa, ET	46.986	103.706	33.9833	137.053	3.1691	3.456	1.4958	2.1785	3.9307	1.5347	1.718	3.1424	2.6505
ADP0232	white	Hawassa, ET	43.02	89.78	34.5667	143.41	2.3923	2.5982	1.9882	2.0446	3.5624	1.6373	1.1401	3.7025	2.1948
ADP0242	cranberry	Hawassa, ET	41.174	86.456	38.1833	138.946	2.5738	2.2349	1.8598	2.1663	3.594	1.7638	1.5575	2.9078	2.5096
ADP0247	cranberry	Hawassa, ET	32.782	65.198	31.65	122.063	2.5884	2.9027	1.4596	1.89	3.5376	1.6671	1.1554	3.1954	2.0661
ADP0255	yellow	Hawassa, ET	37.022	74.9	34.2583	132.274	2.9479	2.9053	2.2507	2.3018	2.9563	2.1067	2.0165	3.0842	3.261
ADP0267	purple cranberry	Hawassa, ET	40.882	89.62	33.5417	142.12	3.3778	2.8465	2.9094	1.9157	2.9413	1.2695	2.1501	3.2232	2.9235
ADP0269	white	Hawassa, ET	42.046	91.582	28	142.739	2.9866	2.7736	2.4131	1.7625	3.7154	1.4039	1.6017	3.0362	3.418
ADP0271	white	Hawassa, ET	51.378	115.22	17.7167	145.317	3.5312	2.3078	2.2247	2.2466	3.2341	2.3951	2.0737	3.0784	3.2445
ADP0272	cranberry	Hawassa, ET	39.574	83.748	20.85	133.139	2.6051	2.5529	1.46	1.8726	3.3695	1.5149	1.8785	3.1295	2.661
ADP0279	jcattle	Hawassa, ET	51.006	105.35	23.8083	123.792	3.1998	2.2218	2.219	2.0072	3.779	2.1996	1.3143	2.9981	2.6186
ADP0303	yellow	Hawassa, ET	49.67	110.86	28.2333	139.37	3.1588	2.9013	2.0958	1.8378	3.4658	2.2704	1.2125	3.154	3.163
ADP0310	cranberry	Hawassa, ET	40.326	86.41	39.2167	142.852	2.419	3.0269	2.2228	1.5089	2.9315	1.5415	2.0234	2.2278	2.5356
ADP0324	DRK	Hawassa, ET	38.522	80.622	31.7583	134.558	2.7418	2.5051	1.4111	2.3431	3.2425	1.1781	1.7265	3.1643	2.7841
ADP0345	DRK	Hawassa, ET	49.772	101.748	26.95	133.065	3.2109	2.6341	1.6019	2.0201	3.8569	2.2809	1.31	2.9295	2.1837
ADP0346	red mottled	Hawassa, ET	36.294	77.012	28.6167	133.335	2.6387	2.584	2.4328	2.0416	3.2142	1.9227	1.823	2.9277	2.7153
ADP0354	purple speckled	Hawassa, ET	31.082	66.722	29.2167	143.614	2.4609	2.5597	1.9902	2.33	3.533	1.5786	1.4709	2.7133	2.8927
ADP0367	cranberry	Hawassa, ET	43.915	91.2117	16.695	129.754	.	.	.	.	.	.	.	.	.
ADP0368	pink	Hawassa, ET	44.614	93.748	21.6167	136.043	3.1278	1.7215	2.1594	2.5407	3.8163	1.9677	1.0693	2.3482	2.7985
ADP0376	DRK	Hawassa, ET	40.568	88.972	35.425	141.867	2.7602	3.398	1.8113	2.1559	3.1015	1.566	1.4438	2.9425	2.2819
ADP0383	red mottled	Hawassa, ET	32.344	68.276	30.6167	134.162	2.6443	2.9437	1.9876	1.9618	3.0191	1.4757	1.9769	3.399	3.0568
ADP0390	DRK	Hawassa, ET	31.536	64.398	37.5583	142.532	2.4824	2.7509	2.0333	2.0218	3.4805	1.7658	1.3878	3.0302	3.0328
ADP0391	LRK	Hawassa, ET	38.102	78.256	39.1917	139.084	2.5872	2.9619	1.8234	1.8729	2.6897	1.4016	1.8044	3.0455	2.2108
ADP0392	cranberry	Hawassa, ET	34.172	74.192	28.5	145.61	3.1773	2.986	2.0372	2.2784	3.3335	2.095	1.6672	2.6153	3.1991
ADP0395	red mottled	Hawassa, ET	42.91	90.618	29.05	130.083	2.8263	3.0644	2.4752	1.8344	3.6862	2.1393	1.358	3.5614	2.6766
ADP0417	DRK	Hawassa, ET	34.532	75.052	32.5917	139.453	3.1943	3.3336	2.4241	1.8278	3.1836	1.5365	1.6262	3.2335	3.2426
ADP0427	LRK	Hawassa, ET	40.092	85.338	37.4317	135.783	3.1131	2.8651	2.665	2.1685	2.7939	1.3518	2.2101	2.7382	2.4699
ADP0428	red speckled	Hawassa, ET	25.656	53.052	33.6083	133.131	2.9498	3.8468	2.094	1.3822	2.654	1.0746	2.4393	2.8731	2.6186
ADP0429	red speckled	Hawassa, ET	29.116	56.878	31.0417	139.517	2.997	2.9124	2.0173	2.2044	2.7054	1.6787	1.8426	2.7282	3.8065
ADP0430	red speckled	Hawassa, ET	28.316	57.896	32.075	129.125	3.1001	3.0472	2.6038	1.6648	3.1071	1.3092	2.0075	3.7741	3.1226
ADP0431	red speckled	Hawassa, ET	20.74	43.204	28.075	136.766	2.345	2.2045	2.0995	2.0803	2.785	1.3473	2.7743	2.7481	2.6257
ADP0432	red mottled	Hawassa, ET	24.314	51.186	33.0333	145.582	2.2426	2.6774	2.0688	1.6575	3.0885	0.9952	1.7847	3.0251	2.4244
ADP0433	red mottled	Hawassa, ET	24.222	51.534	44.6417	148.081	2.4318	2.8468	2.5923	2.4273	2.7642	1.3923	1.6706	2.9183	3.1966
ADP0434	red mottled	Hawassa, ET	30.1917	65.2	51.675	141.136	1.9315	2.3423	1.9583	1.814	2.7776	1.4967	1.9068	2.7086	2.6836
ADP0436	red mottled	Hawassa, ET	40.6983	87.1967	26.74	133.544	.	.	.	.	.	.	.	.	.
ADP0437	red mottled	Hawassa, ET	34.93	73.63	29.6583	137.37	2.4735	2.4866	2.253	1.6156	3.0319	1.4253	1.4737	3.1966	2.5909
ADP0438	red mottled	Hawassa, ET	23.612	50.08	25.95	144.206	2.6958	2.7209	1.9103	1.9442	3.2512	1.5796	1.5338	3.4778	2.7797
ADP0442	red mottled	Hawassa, ET	38.216	78.348	28.9333	127.23	2.3599	3.0808	2.3512	1.8989	3.3079	1.3267	1.632	3.1588	3.0698
ADP0449	yellow	Hawassa, ET	37.998	81.032	35.5583	142.345	2.4352	2.5527	2.2509	1.8677	3.6663	1.5345	1.3591	2.9178	1.9686
ADP0450	white	Hawassa, ET	47.274	105.898	32.1483	149.879	1.8584	2.4419	2.3779	1.967	2.9404	1.4796	1.2786	4.4266	3.0652
ADP0452	white	Hawassa, ET	41.018	89.948	29.0333	150.577	1.9438	2.3346	1.6579	1.9607	3.7432	2.1303	1.3733	2.2357	2.0871
ADP0453	yellow	Hawassa, ET	35.524	75.86	38.175	139.65	2.7776	2.9323	2.6965	1.7532	2.8307	1.5509	1.7909	2.9006	2.3161
ADP0454	red mottled	Hawassa, ET	41.888	88.356	33.1667	146.679	2.7264	2.7075	2.0068	1.6185	3.0458	1.1365	2.3578	2.6488	2.6868
ADP0455	red mottled	Hawassa, ET	46.282	97.202	41.4583	138.038	2.4026	3.4323	1.8215	1.7532	2.8307	1.5509	1.5409	2.6506	2.5661
ADP0456	yellow	Hawassa, ET	36.952	77.994	26.5917	140.887	2.5221	2.1371	2.2295	1.4052	3.3873	1.8204	1.3451	2.8814	1.8627
ADP0457	red mottled	Hawassa, ET	48.9763	107.649	29.4	134.333	2.7641	2.4274	2.1889	1.8743	3.4633	1.9642	1.5922	3.0495	3.3233
ADP0458	red mottled	Hawassa, ET	39.23	82.852	22.1583	132.403	2.7771	2.9197	2.4093	2.5479	3.0573	1.8711	1.2255	2.5903	2.5058
ADP0459	cranberry	Hawassa, ET	32.88	71.5	27.35	145.161	2.4074	2.9239	1.7202	1.8656	3.2267	1.8401	1.0925	2.965	2.7316
ADP0460	purple mottled	Hawassa, ET	38.214	79.924	26.6833	140.475	3.0987	2.4073	1.7811	1.6897	3.7127	2.1023	1.6064	2.4457	2.3587
ADP0462	yellow	Hawassa, ET	26.654	56.594	19.525	134.651	2.5868	2.5204	2.2718	1.7866	3.4953	1.8472	1.4938	2.0516	2.802
ADP0464	DRK	Hawassa, ET	29.186	60.736	21.9167	134.112	2.6257	2.3166	2.3665	1.8679	2.8764	1.6864	1.4886	2.621	2.79
ADP0465	yellow	Hawassa, ET	27.882	58.608	28.575	135.154	2.2795	2.649	2.032	1.3972	3.1705	1.4607	1.7297	3.359	2.7671
ADP0466	purple speckled	Hawassa, ET	34.584	75.016	41.5	143.19	2.5164	2.6971	2.0477	1.8246	2.7839	1.3431	1.8801	2.8979	2.4397
ADP0467	purple speckled	Hawassa, ET	33.55	72.238	43.5917	153.48	2.0876	2.6946	1.9713	2.1183	3.1406	1.1465	1.366	3.2838	2.4343
ADP0468	yellow	Hawassa, ET	38.642	78.866	41.2667	132.41	3.0468	2.7478	2.342	1.7296	3.2847	2.0278	1.25	2.8937	2.4761
ADP0469	white	Hawassa, ET	28.678	62.436	22.35	144.1	2.3888	2.5988	2.1985	1.4079	3.1785	1.8598	1.3824	2.3848	3.5422
ADP0470	red speckled	Hawassa, ET	35.04	75.252	35.5583	133.948	2.6706	3.0326	2.0908	2.2812	3.0504	1.6574	1.5343	2.8457	2.4288
ADP0471	yellow	Hawassa, ET	36.052	73.318	28.325	124.517	2.2422	2.267	1.7363	1.984	3.1101	1.5373	1.342	3.1375	1.7121
ADP0472	brown	Hawassa, ET	27.474	60.496	37.9	140.358	1.8435	2.4861	2.0125	1.7302	3.0786	1.1766	1.4138	3.0853	2.6876
ADP0474	red mottled	Hawassa, ET	35.108	73.094	38.725	132.615	3.0424	2.557	2.339	2.328	2.8407	1.811	1.6101	3.3164	2.2833
ADP0475	yellow	Hawassa, ET	34.866	76.062	22.7	141.886	2.2837	2.5277	2.8634	2.2273	2.5072	1.1384	1.6464	2.4295	2.9292
ADP0476	yellow	Hawassa, ET	29.5391	62.6037	33.0083	152.246	1.9944	2.5445	1.886	1.3355	3.2123	1.3475	1.4	2.5336	1.9649
ADP0478	brown	Hawassa, ET	39.998	82.696	27.4667	127.379	2.6249	2.7493	2.3213	2.2147	3.0425	2.0399	1.3895	3.5518	2.5406
ADP0479	yellow	Hawassa, ET	38.274	79.304	30.4167	141.541	1.9211	2.2945	1.7621	1.322	3.151	1.2726	1.7234	2.883	1.8251
ADP0480	purple mottled	Hawassa, ET	33.868	72.13	31.3667	143.666	2.3354	2.4299	1.2327	2.0975	2.9264	1.5935	1.5233	2.8499	2.8127
ADP0481	red mottled	Hawassa, ET	38.75	83.274	26.85	140.446	3.2928	3.5422	2.8537	2.0112	3.1435	1.38	2.2638	2.8799	2.8314
ADP0482	purple mottled	Hawassa, ET	43.758	92.06	36.15	137.724	3.1545	2.9423	1.7482	2.2833	3.5942	1.9137	1.8248	2.8218	2.1485
ADP0483	yellow	Hawassa, ET	39.686	82.472	34.75	136.786	2.6797	2.5783	2.1421	1.9621	3.093	1.6921	2.0674	2.8022	2.0788
ADP0508	yellow	Hawassa, ET	30.014	66.506	25.45	144.325	2.5454	2.5931	2.5433	2.1052	3.3818	1.4837	2.1772	2.9482	3.3865
ADP0510	jcattle	Hawassa, ET	39.942	83.414	26.7	137.485	3.4208	2.5132	1.9549	1.8544	4.1523	2.5216	1.3457	2.9117	3.3421
ADP0512	yellow	Hawassa, ET	41.068	88.922	22.9167	143.01	2.1882	2.574	1.8076	1.2849	3.2344	2.1655	0.8994	2.3972	3.4658
ADP0513	yellow	Hawassa, ET	27.8067	61.2783	32.645	130.891	.	.	.	.	.	.	.	.	.
ADP0514	yellow	Hawassa, ET	28.806	59.818	29.5667	127.654	2.3995	2.2652	1.7361	2.1066	3.0342	1.9331	1.7695	2.6774	3.1539
ADP0515	cranberry	Hawassa, ET	33.4283	72.79	33.28	142.237	2.0565	3.0092	2.5094	2.0997	2.9204	1.6395	1.6211	2.4586	2.6836
ADP0518	yellow	Hawassa, ET	33.248	73.68	22.875	151.794	2.8038	2.1216	1.9627	1.875	3.2236	2.0147	1.4635	3.1552	3.5987
ADP0519	cranberry	Hawassa, ET	29.344	60.972	35.05	137.97	2.3342	2.6159	1.9722	1.9047	3.4308	1.26	1.8475	2.3887	2.3251
ADP0520	yellow	Hawassa, ET	35.508	76.85	24.8167	140.088	2.611	3.2213	1.8783	1.8588	3.6672	1.8125	1.4178	2.3395	2.9171
ADP0523	yellow	Hawassa, ET	32.372	66.382	29.925	135.614	2.1702	2.6346	1.8941	2.3346	3.3727	1.5581	1.048	2.4157	2.3979
ADP0524	yellow	Hawassa, ET	35.0598	71.4753	28.4083	131.099	2.7974	2.8172	2.0466	2.2278	3.6133	2.1142	1.3986	2.4848	2.9786
ADP0526	red mottled	Hawassa, ET	40.394	86.204	24.5833	132.598	2.7265	2.4273	2.0568	1.8792	3.3411	1.7957	1.5957	2.8267	2.7326
ADP0527	red mottled	Hawassa, ET	42.39	90.388	50.23	118.327	2.5341	2.08	2.7024	2.0954	2.8346	1.7855	1.4762	2.5728	2.5914
ADP0528	red mottled	Hawassa, ET	39.86	82.422	28.65	140.652	3.0007	2.6916	2.6165	2.3679	3.1264	1.8114	1.2386	3.121	2.415
ADP0530	red speckled	Hawassa, ET	35.324	74.28	21.2667	132.897	3.4584	3.0434	3.3866	2.8253	3.4844	2.0137	1.4452	2.677	2.8556
ADP0531	red mottled	Hawassa, ET	40.406	86.408	26.2583	135.439	2.8102	2.5527	1.7509	1.6177	3.1663	2.5345	1.4841	3.4178	2.9686
ADP0532	yellow	Hawassa, ET	50.428	108.046	23.6417	133.28	3.6555	3.2143	1.9112	2.1137	3.4704	1.996	1.1596	4.0206	2.7503
ADP0534	yellow	Hawassa, ET	43.42	87.794	31.9833	128.688	2.5218	2.3828	2.0855	1.927	3.5808	1.863	1.7821	3.1188	1.993
ADP0535	red mottled	Hawassa, ET	41.482	86.172	26.9917	134.971	3.2025	2.4712	2.3607	2.076	3.806	2.2289	1.3867	3.4024	2.649
ADP0536	red mottled	Hawassa, ET	52.664	105.17	25.875	136.804	3.2783	2.6643	2.2879	1.6495	3.2574	2.5492	1.3451	3.136	2.4379
ADP0537	red mottled	Hawassa, ET	44.3	88.95	28.725	131.249	2.954	2.3085	1.9854	2.5572	3.0651	1.9901	1.8077	2.8489	2.5985
ADP0538	LRK	Hawassa, ET	52.916	114.224	21.6167	128.569	3.5185	2.7822	2.4491	2.0665	3.2104	2.2917	1.7005	2.9283	3.3171
ADP0540	red mottled	Hawassa, ET	39.3888	84.7012	23.775	136.637	2.879	2.6339	2.6285	1.9307	3.1368	1.7058	1.637	3.1308	2.4593
ADP0543	LRK	Hawassa, ET	34.474	75.576	28.2333	139.621	2.4937	2.5052	2.0468	1.9902	3.1701	1.9077	1.6312	3.2717	3.1034
ADP0544	red mottled	Hawassa, ET	37.998	78.656	24.9733	143.841	3.2381	2.7401	2.2447	2.0634	3.727	1.4946	1.7373	3.1132	2.7199
ADP0546	DRK	Hawassa, ET	32.922	68.738	27.2	138.008	2.7779	3.3099	1.8003	1.8264	3.1186	1.433	1.7119	2.8577	3.0234
ADP0549	DRK	Hawassa, ET	37.668	75.51	25.2417	142.772	2.9446	2.8194	1.3831	2.412	3.444	2.041	1.3198	3.0257	2.4127
ADP0551	red mottled	Hawassa, ET	42.752	92.42	29.9	131.367	2.3833	2.8025	1.743	2.2032	3.4656	1.9376	1.7866	3.6304	2.438
ADP0553	red mottled	Hawassa, ET	40.52	85.532	23.5917	139.96	2.6356	2.9729	2.1628	1.9129	3.1325	1.738	1.4122	3.7778	2.2006
ADP0554	red mottled	Hawassa, ET	40.514	88.246	19.9333	137.911	3.2849	3.2447	3.0154	2.0967	3.7833	1.8797	1.6029	3.4105	2.5277
ADP0555	red mottled	Hawassa, ET	46.384	96.712	26.7917	142.475	2.7255	2.5427	2.4387	1.8072	3.272	1.8376	1.1644	2.7889	2.269
ADP0556	red	Hawassa, ET	41.146	85.234	31.085	137.743	2.5154	3.4971	1.7676	2.5491	3.4769	1.5301	1.7329	2.6257	3.3606
ADP0557	cranberry	Hawassa, ET	34.196	74.224	29.875	149.443	2.2025	2.4712	2.4857	1.951	3.056	1.6039	1.6367	2.9024	2.274
ADP0558	red	Hawassa, ET	42.096	86.6	24	137.793	3.2881	2.6388	1.8993	2.227	3.9512	1.9189	1.1719	2.1707	2.9658
ADP0559	yellow	Hawassa, ET	37.152	76.618	26.7667	136.9	2.875	2.4264	2.3417	2.4265	3.5482	1.8629	1.2412	3.0333	2.6614
ADP0560	red mottled	Hawassa, ET	48.314	95.764	32	139.221	2.7147	2.7228	2.1076	1.7225	2.6914	1.9645	1.5194	2.3475	1.7257
ADP0561	red mottled	Hawassa, ET	46.954	87.614	49.14	136.063	1.9863	3.3987	1.5035	2.1761	2.9765	1.3167	1.5316	2.4828	2.0792
ADP0562	cranberry	Hawassa, ET	40.906	82.69	27.4083	141.397	2.5421	2.8516	2.0193	1.6949	3.6271	2.0408	1.7158	2.7415	2.204
ADP0564	red speckled	Hawassa, ET	37.778	78.42	41.5917	132.007	2.7142	2.4755	2.0183	1.6344	3.4753	2.2131	1.2808	2.97	2.2068
ADP0566	yellow mottled	Hawassa, ET	39.052	82.45	33.1	133.418	3.0708	3.2661	1.6057	2.4138	2.8877	1.8018	2.078	3.1093	2.8488
ADP0567	red mottled	Hawassa, ET	34.068	71.914	33.9417	143.414	2.2524	2.9712	2.4002	1.809	3.3632	2.1352	1.1389	2.6565	2.4685
ADP0570	cranberry	Hawassa, ET	33.74	70.562	40.2583	139.304	2.1099	2.5808	1.8512	1.8989	3.3079	1.5767	1.882	2.9088	2.4448
ADP0571	red mottled	Hawassa, ET	46.658	82.856	44.2417	132.64	3.2665	2.3197	2.0678	2.1285	3.4067	1.9711	1.609	2.6757	2.8578
ADP0572	red mottled	Hawassa, ET	38.456	65.814	64.7	133.945	2.2391	2.2819	1.9683	2.143	2.3888	1.8068	1.8857	2.928	1.6055
ADP0574	red	Hawassa, ET	49.732	104.258	46.4667	141.155	3.5102	3.0105	2.55	2.135	3.3165	1.5264	1.892	3.1065	2.2827
ADP0575	cranberry	Hawassa, ET	35.428	75.67	29.3167	146.472	2.1391	2.5524	1.8139	2.2493	3.2133	1.7142	1.5922	3.1745	2.9483
ADP0576	red mottled	Hawassa, ET	43.476	88.774	24.9	131.677	3.363	2.9423	2.2957	2.2279	3.492	2.5743	1.4212	3.0546	2.6957
ADP0577	DRK	Hawassa, ET	35.684	75.968	27.9	136.764	2.6988	2.9849	2.1098	1.9163	3.469	2.0138	1.6825	2.7828	2.1346
ADP0579	DRK	Hawassa, ET	38.054	80.286	37.3667	137.601	2.1237	2.5888	1.8035	2.0738	2.679	1.0393	1.6368	2.9766	2.6534
ADP0580	cranberry	Hawassa, ET	38.86	80.96	26.175	139.324	2.6914	2.7879	1.8819	1.755	3.224	1.851	1.4094	2.8387	2.6542
ADP0581	cranberry	Hawassa, ET	42.024	87.594	24.05	140.042	2.8071	2.2213	2.5595	2.2695	4.15	1.8508	1.4596	2.3911	2.4567
ADP0583	red mottled	Hawassa, ET	42.368	87.38	19.8167	136.275	3.4083	2.5164	2.4197	2.5933	3.6648	1.5563	1.8197	2.6634	2.5821
ADP0584	red mottled	Hawassa, ET	49.516	99.896	28.8	136.416	2.9256	2.3788	2.0245	1.6095	3.4216	1.9095	1.5685	3.5371	2.4361
ADP0585	cranberry	Hawassa, ET	41.472	85.984	25.8333	143.616	2.92	2.9476	1.8705	2.1632	2.761	1.7343	2.5477	2.5233	2.5898
ADP0586	cranberry	Hawassa, ET	32.022	63.162	42.6667	133.117	2.683	2.8236	1.9151	1.9324	3.1625	1.5607	1.5167	3.2239	2.9844
ADP0587	white	Hawassa, ET	37.01	77.48	22.7417	139.275	3.1224	2.7473	2.0021	2.5569	3.5847	1.94	1.2937	2.1419	3.151
ADP0588	red mottled	Hawassa, ET	40.314	82.228	36.4333	140.966	3.2103	2.9946	2.7166	2.0264	2.5711	1.6419	2.1672	3.3749	3.0125
ADP0590	purple mottled	Hawassa, ET	25.904	51.46	28.825	126.621	2.5908	3.0183	1.997	1.9137	3.0418	1.8352	1.6015	3.4182	2.6927
ADP0591	LRK	Hawassa, ET	35.17	75.3	26.6833	139.121	3.4139	2.521	2.876	2.0582	3.0246	1.7934	1.2081	3.2677	2.9951
ADP0592	red mottled	Hawassa, ET	39.66	83.16	28.2833	146.161	2.7471	3.1896	2.4054	1.7748	3.3773	1.6627	2.0008	3.1168	1.7765
ADP0595	yellow	Hawassa, ET	30.83	67.688	39.075	147.435	2.2847	2.3076	1.5766	2.0432	3.5711	1.5174	1.3399	1.9533	2.3658
ADP0598	DRK	Hawassa, ET	41.066	96.872	36.2333	165.155	2.9288	2.8716	1.9627	2.25	3.4736	1.5147	1.4635	3.2802	3.5987
ADP0599	DRK	Hawassa, ET	47.95	110.276	52.1917	150.01	2.961	3.8112	2.2474	2.3569	2.8625	2.1038	1.4117	3.161	2.3045
ADP0601	DRK	Hawassa, ET	35.23	79.674	29.9833	148.928	2.5767	2.9066	1.733	2.0077	2.8505	1.1591	2.1404	2.8465	2.8402
ADP0603	LRK	Hawassa, ET	35.394	80.638	33.5167	147.849	2.7444	2.4126	2.1972	1.9135	2.7612	2.0459	1.4952	3.0637	2.2091
ADP0604	LRK	Hawassa, ET	39.4	88.118	33.5833	150.002	2.8323	2.6582	1.3777	2.5361	3.0854	2.2216	1.9697	3.106	2.7364
ADP0605	LRK	Hawassa, ET	50.392	118.404	38.6833	144.525	2.6536	2.6078	1.9325	2.5451	3.2331	1.2093	1.4433	3.5381	3.2447
ADP0606	LRK	Hawassa, ET	42.946	97.088	46.1167	150.463	3.2043	2.9516	1.9245	1.8963	3.1259	1.4969	1.6368	3.374	2.8442
ADP0607	LRK	Hawassa, ET	42.9483	96.0941	31.5167	141.075	2.9079	3.112	1.4374	1.7531	3.3036	1.9136	1.1421	4.0022	2.893
ADP0608	cranberry	Hawassa, ET	42.708	91.342	37.375	142.82	3.2084	2.7257	1.9474	2.0883	2.9776	1.3115	1.9752	3.4259	2.4465
ADP0609	DRK	Hawassa, ET	39.796	91.3	39.225	156.044	3.3198	3.0872	2.2599	2.3518	3.7159	1.866	1.7542	3.8325	3.0324
ADP0610	cranberry	Hawassa, ET	25.61	53.35	29.3833	134.975	2.387	2.4138	1.7439	1.6129	3.0527	1.7777	1.3658	3	2.5773
ADP0611	red mottled	Hawassa, ET	30.956	64.336	33.8667	131.765	3.3608	2.7956	1.9724	2.4917	3.1899	1.7657	1.4552	2.8355	2.7774
ADP0612	DRK	Hawassa, ET	39.924	84.786	22.825	136.78	3.1852	2.9277	2.5009	2.3677	3.1663	2.2845	1.6091	3.4178	2.8436
ADP0615	LRK	Hawassa, ET	32.164	71.89	34.6417	151.867	2.6484	2.7461	1.594	2.2116	3.2126	1.7888	1.3682	3.1958	3.0081
ADP0617	cranberry	Hawassa, ET	32.68	71.024	32.8183	143.439	2.5356	2.8142	1.7183	2.5416	3.2203	1.5311	1.4656	3.2785	3.6943
ADP0618	LRK	Hawassa, ET	44.8183	103.557	27.74	137.799	.	.	.	.	.	.	.	.	.
ADP0619	jcattle	Hawassa, ET	37.872	81.54	29.175	134.159	3.2288	1.8897	1.9935	2.0436	3.5408	1.9544	1.2679	2.2501	2.9483
ADP0620	red speckled	Hawassa, ET	39.208	81.802	33.7667	138.418	2.9737	2.7823	2.1561	1.9397	3.4627	2.2273	1.2451	3.1957	2.6087
ADP0621	yellow	Hawassa, ET	34.14	72.73	27.275	142.248	2.2797	2.201	2.1775	2.234	3.3012	1.6587	1.5814	3.4655	2.7629
ADP0622	jcattle	Hawassa, ET	41.188	93.224	39.325	149.177	3.3418	2.6571	1.823	2.3301	3.1466	1.8667	1.7521	2.7039	2.082
ADP0623	DRK	Hawassa, ET	38.992	93.744	44.7417	164.781	2.2462	3.5267	2.0237	2.0044	2.6241	1.283	2.1236	3.3618	3.2279
ADP0624	cranberry	Hawassa, ET	45.904	98.466	33.3	136.576	3.148	2.3664	2.2115	1.729	3.2309	1.6787	1.6706	3.0824	3.0531
ADP0625	cranberry	Hawassa, ET	46.786	97.022	25.0917	126.552	3.4861	2.8251	2.5797	2.4569	3.1761	2.0335	1.3827	2.9968	2.5915
ADP0628	LRK	Hawassa, ET	38.836	82.126	29.0583	141.746	3.3007	2.9976	1.6537	2.4938	3.4517	1.6692	1.7061	3.0384	3.434
ADP0629	LRK	Hawassa, ET	35.382	75.954	32.2417	149.108	3.0036	3.559	1.652	1.9238	3.2308	1.5338	1.9185	3.4205	3.1656
ADP0630	LRK	Hawassa, ET	35.644	77.72	28.4483	144.687	2.9525	3.5983	1.9724	2.1073	2.7952	1.3438	1.6829	3.2995	2.6287
ADP0632	DRK	Hawassa, ET	39.688	86.712	31.9917	141.896	3.3234	3.3015	1.9697	1.9327	2.8736	2.0537	1.7463	3.4701	2.8408
ADP0633	LRK	Hawassa, ET	32.554	56.634	39.6833	141.49	3.2746	3.0863	2.7203	1.6599	3.1968	2.0342	1.7089	2.6188	2.8053
ADP0635	DRK	Hawassa, ET	41.762	93.014	32.9417	143.39	3.1444	2.9868	2.0582	1.931	2.848	1.9488	2.1165	3.502	2.5658
ADP0636	DRK	Hawassa, ET	41.674	96.058	33.2583	150.445	3.0361	2.6673	1.4235	1.7609	3.4085	2.0427	1.6841	3.9551	2.9614
ADP0637	LRK	Hawassa, ET	36.436	76.884	26.0583	143.293	3.0999	2.814	2.7983	1.8446	3.2094	1.8699	1.6347	3.1248	2.9676
ADP0638	DRK	Hawassa, ET	38.924	89.68	33.925	151.464	3.1574	3.1328	2.2622	2.6889	3.2545	2.6288	1.8644	3.38	3.1937
ADP0639	LRK	Hawassa, ET	39.366	86.914	25.675	140.969	3.3331	2.7588	2.0733	2.1154	3.3207	2.4324	1.2442	3.7004	2.8594
ADP0640	white	Hawassa, ET	36.056	83.976	26.3667	152.635	2.2972	2.7989	1.9925	2.0626	2.9497	1.703	1.804	2.7048	4.0304
ADP0641	cranberry	Hawassa, ET	40.408	88.642	41.775	149.988	2.6676	2.763	2.6266	2.0258	3.5043	1.1816	2.5322	3.4868	2.3434
ADP0642	cranberry	Hawassa, ET	32.56	70.094	32.7083	148.161	2.1015	2.8344	1.7421	2.6599	2.5425	1.2358	2.34	2.6037	2.9046
ADP0643	cranberry	Hawassa, ET	36.736	79.758	41.2067	150.248	2.8547	2.6177	2.0814	2.2819	2.9947	1.7119	1.6587	3.335	2.5066
ADP0644	LRK	Hawassa, ET	38.957	84.13	38.6667	146.142	3.3267	3.7625	1.9515	2.1811	2.8141	1.8597	1.5816	3.1542	2.783
ADP0645	white	Hawassa, ET	42.834	85.758	30.6833	151.459	3.1577	2.4982	2.1553	2.7748	3.8344	1.7011	1.9485	3.0729	2.9804
ADP0646	yellow	Hawassa, ET	31.74	68.482	26.0333	142.643	3.0602	2.5527	1.7509	1.8677	3.0413	2.0345	1.7341	3.0428	2.4686
ADP0647	LRK	Hawassa, ET	41.786	96.034	29.0083	144.123	3.3084	3.0084	1.6129	2.1496	3.0801	2.7023	1.5601	3.2179	2.8952
ADP0648	LRK	Hawassa, ET	44.504	96.178	38.3833	143.934	2.2043	2.9413	1.871	1.9945	3.2604	1.4995	1.3614	2.6799	2.3943
ADP0649	LRK	Hawassa, ET	44.084	99.608	31.4667	146.903	2.7867	3.4675	1.8346	2.013	3.6805	1.9469	1.1171	3.0897	2.5853
ADP0650	LRK	Hawassa, ET	39.944	86.014	29.8333	143.013	3.2531	2.8043	2.1445	2.0663	2.9992	2.5488	1.846	3.4321	2.8357
ADP0651	LRK	Hawassa, ET	36.634	81.322	29.8667	147.3	3.2109	3.5091	2.1019	2.0201	3.2319	1.9059	1.56	3.6795	3.1837
ADP0652	white	Hawassa, ET	39.942	95.216	25.0167	146.999	2.5009	2.0535	2.2201	2.1843	3.5059	1.695	2.0801	2.6223	3.326
ADP0653	DRK	Hawassa, ET	33.606	78.094	32.625	160.168	2.7426	3.1774	2.3188	2.0325	2.9635	1.3702	1.5347	3.5251	2.5494
ADP0654	DRK	Hawassa, ET	40.568	90.636	29.6417	145.326	3.4737	3.6118	1.6678	2.2236	2.9308	1.7056	2.0561	3.0186	2.5623
ADP0655	DRK	Hawassa, ET	44.024	99.546	32.7833	147.765	3.57	3.1943	1.777	1.9584	3.0313	1.6668	2.133	3.3961	2.4163
ADP0656	DRK	Hawassa, ET	35.362	81.862	26.7083	153.381	3.2756	3.3546	1.622	2.4596	3.3422	1.672	1.8313	2.951	3.1738
ADP0657	LRK	Hawassa, ET	39.86	86.192	29.7083	140.569	3.2126	3.1981	1.9755	1.6505	3.2749	1.885	1.7394	3.3718	2.8174
ADP0658	LRK	Hawassa, ET	40.12	93.768	34.3	159.588	2.6996	3.1252	2.2595	1.9827	3.1722	1.9623	1.4298	3.2456	2.3882
ADP0659	LRK	Hawassa, ET	45.938	103.152	39.875	148.775	3.1197	3.1332	1.5652	2.2304	3.2877	2.1414	1.5255	2.9628	2.7586
ADP0660	cranberry	Hawassa, ET	39.342	85.244	44.6017	145.096	3.1655	2.9323	2.0913	2.107	3.7329	1.3808	1.8148	3.8017	3.1106
ADP0662	cranberry	Hawassa, ET	31.482	70.128	40.8583	158.588	2.3383	2.3292	1.7741	1.8235	3.6051	1.9479	1.0463	3.3235	3.0064
ADP0663	cranberry	Hawassa, ET	37.122	75.78	27.675	148.982	2.595	2.7782	1.9541	1.492	3.4608	2.4356	0.9747	3.1033	2.6917
ADP0664	white	Hawassa, ET	50.496	114.692	31.3417	144.09	3.2223	2.5603	2.0589	1.9152	3.3993	1.9442	1.2837	3.3019	2.4962
ADP0665	white	Hawassa, ET	37.114	79.864	30.825	136.873	2.5602	2.6777	2.1259	1.8677	3.6663	1.6595	1.2341	2.7928	3.3436
ADP0666	white	Hawassa, ET	42.248	93.014	26.3333	150.799	3.2017	2.9544	2.6016	1.7182	4.0855	2.0201	1.8449	3.155	3.6144
ADP0667	LRK	Hawassa, ET	34.374	74.436	35.5083	139.477	2.9572	2.8666	1.8561	2.1336	3.2287	1.5117	1.8816	3.316	2.5088
ADP0668	cranberry	Hawassa, ET	38.484	81.362	31.575	147.701	2.7437	2.7981	1.5807	2.2468	3.014	1.9224	1.7989	2.8003	3.2173
ADP0672	DRK	Hawassa, ET	37.038	81.068	29.375	144.16	2.8687	2.7981	1.8307	2.3718	3.264	2.2974	1.4239	3.3003	2.7173
ADP0673	DRK	Hawassa, ET	43.054	98.59	38.2667	144.103	3.2929	2.9367	1.8465	2.0606	3.0723	1.7961	1.4327	3.1798	2.6133
ADP0674	white	Hawassa, ET	37.58	81.086	41.9083	149.78	3.1545	2.5732	2.3565	1.9392	3.3672	1.9589	1.6166	3.0372	2.5097
ADP0675	cranberry	Hawassa, ET	32.184	70.182	32.7167	145.548	2.5057	2.4992	1.8922	2.0107	2.9152	1.6915	1.5701	3.2208	2.6759
ADP0676	LRK	Hawassa, ET	41.248	93.672	41.3833	153.823	2.4837	2.8742	1.5112	2.3434	3.1445	1.267	1.4487	2.9923	2.772
ADP0677	cranberry	Hawassa, ET	41.194	86.252	35.6333	139.897	2.9907	2.9048	1.7488	2.4787	3.4246	1.959	1.4207	2.8961	2.6499
ADP0678	cranberry	Hawassa, ET	40.66	86.9089	31.2167	132.691	2.9618	2.8075	1.9661	2.1577	3.2034	1.6339	1.6269	3.2592	3.0218
ADP0679	DRK	Hawassa, ET	36.806	87.536	51.3833	163.344	2.8418	3.505	1.589	1.7513	3.1328	1.6511	1.9526	3.133	2.8086
ADP0680	LRK	Hawassa, ET	40.763	92.885	34.315	145.389	2.8065	3.2173	1.3869	2.6711	3.4919	1.3538	1.7639	2.8336	3.4336
ADP0682	cranberry	Hawassa, ET	49.522	101.758	37.125	140.891	3.4232	2.476	3.2099	1.775	3.4205	1.6941	1.8031	4.4441	1.9618
ADP0683	red speckled	Hawassa, ET	30.444	48.364	47.7667	135.681	2.3238	2.8599	2.3598	1.9163	3.219	1.7638	1.4325	3.0328	2.1346
ADP0687	LRK	Hawassa, ET	40.958	90.7417	37.64	150.668	2.8712	3.11	1.9213	2.0353	3.6146	1.2557	2.3347	3.0431	2.2779
ADP0716	cranberry	Hawassa, ET	46.712	95.45	43.8417	142.679	2.9885	2.7064	2.1295	2.1423	3.3363	2.6709	1.4148	2.7116	1.8733
ADP0717	cranberry	Hawassa, ET	41.338	87.186	26.5667	144.083	2.7014	2.5271	1.3837	1.751	2.9909	2.2831	1.2617	3.1367	2.0772
ADP0719	red mottled	Hawassa, ET	50.018	107.54	27.775	137.989	3.3914	3.0186	1.7542	2.3051	3.2998	1.4803	1.8491	3.3788	2.3212
ADP0721	DRK	Hawassa, ET	34.65	71.936	32.7167	143.174	3.2571	2.4923	2.348	1.8436	2.5208	1.3203	3.5481	3.5587	1.9906
ADP0722	cranberry	Hawassa, ET	27.87	42.404	68.8833	126.529	2.5333	3.2664	2.0447	1.8433	3.1648	2.1813	1.5697	3.0384	2.2071
ADP0724	DRK	Hawassa, ET	35.354	70.848	33.8333	121.143	2.5607	3.1581	1.9035	2.0051	3.5587	1.229	1.7619	2.7184	2.173
ADP0725	cranberry	Hawassa, ET	31.472	65.558	27	133.543	2.5381	3.3888	1.5243	1.977	3.3262	1.5439	1.2969	2.7957	2.3408
ADP0726	cranberry	Hawassa, ET	33.196	68.934	25.7833	147.585	3.2509	3.1758	1.9063	1.8095	3.3394	2.0028	1.83	3.4863	2.5409
ADP0727	yellow	Hawassa, ET	45.832	98.184	36.7333	140.37	2.8588	3.3331	2.2741	1.6069	3.5551	1.9388	1.8121	3.1031	2.6228
ADP0729	striped	Hawassa, ET	39.762	86.114	39.7667	136.87	3.1789	3.564	2.6078	2.0913	3.0682	1.7698	1.7693	3.5199	2.5657
ADP0730	red mottled	Hawassa, ET	38.648	80.788	40.2417	131.959	2.9111	2.207	2.1837	2.374	3.4501	1.7714	1.7343	3.3466	3.0024
ADP0731	red mottled	Hawassa, ET	38.608	82.214	25.9167	134.322	3.0672	3.1017	2.1723	2.0047	3.7199	2.2301	1.3472	3.0907	2.7869
ADP0732	red mottled	Hawassa, ET	45.79	96.492	27.3083	130.144	2.4136	2.3282	2.1677	1.8887	3.3131	1.8403	1.4893	2.7086	2.0492
ADP0733	red mottled	Hawassa, ET	33.642	70.976	34.6317	139.587	2.406	2.4033	2.1024	1.3797	3.525	1.3847	1.1939	3.6855	2.3823
ADP0734	red mottled	Hawassa, ET	44.892	97.38	28.45	129.722	2.6947	2.7381	1.7814	1.668	3.0448	1.8042	1.6788	3.6448	2.4316
ADP0735	red mottled	Hawassa, ET	40.024	82.586	35.75	135.297	2.7877	2.8735	1.6837	1.3992	3.3005	2.9332	1.1983	2.8849	2.0506
ADP0736	red mottled	Hawassa, ET	35.736	74.356	31.9833	133.159	3.544	2.7809	1.9422	1.8106	3.7404	1.8361	1.7471	3.3335	2.9542
ADP0737	red mottled	Hawassa, ET	38.944	80.586	31.3233	138.931	3.2232	2.4026	2.1486	1.4572	3.6061	2.2422	1.5475	3.8324	2.5288
ADP0738	red	Hawassa, ET	43.78	92.758	23.1417	135.024	2.7739	2.6223	2.9843	1.7907	3.3053	1.4865	1.8577	3.6228	2.5359
ADP0739	striped	Hawassa, ET	46.952	96.716	28.35	132.841	1.9448	2.3763	1.9612	2.4384	2.6388	1.2785	1.424	2.988	2.8478
ADP0740	red mottled	Hawassa, ET	38.804	80.292	38.9667	133.072	2.6599	2.4947	2.2654	1.7217	3.0333	1.8797	1.2279	2.6605	2.0277
ADP0741	brown	Hawassa, ET	22.528	48.886	35.8667	144.411	3.4117	2.5925	1.8346	2.013	3.6805	2.5719	1.2421	2.5897	2.8353
ADP0743	DRK	Hawassa, ET	35.826	76.58	36.0417	141.449	2.9178	2.4172	2.9787	2.1362	3.1435	2.13	1.3888	2.6299	2.4564
ADP0744	red speckled	Hawassa, ET	34.836	70.522	26.35	133.391	3.2076	3.0599	2.3007	2.8365	3.1457	1.8897	2.0284	3.1899	2.6235
ADP0745	DRK	Hawassa, ET	36.156	77.164	37.9167	142.909	2.7926	2.638	2.2516	1.7758	3.5043	2.1816	1.1572	3.1118	2.2184
ADP0746	DRK	Hawassa, ET	39.012	83.448	31.6583	142.312	2.9676	3.0178	2.2043	1.8903	3.5888	1.9452	1.8691	2.8017	3.0743
ADP0748	red speckled	Hawassa, ET	38.354	81.324	32.8167	129.508	2.1914	2.7879	2.2569	1.755	2.849	1.101	1.5344	3.5887	2.5292
ADP0750	DRK	Hawassa, ET	34.14	73.582	31.2	143.116	2.659	2.9173	2.0519	2.3518	3.1178	1.9439	2.0926	2.9906	2.8622
ADP0751	red mottled	Hawassa, ET	33.132	74.702	34.7	145.313	1.9248	2.3438	1.6932	1.4478	2.6686	1.4195	2.082	3.5506	1.8618
ADP0752	DRK	Hawassa, ET	30.08	65.396	31.7833	134.45	3.0336	2.7836	2.4643	2.2383	3.3898	1.6267	1.2616	3.188	1.9358
ADP0753	black and white	Hawassa, ET	24.936	52.026	35.3	137.718	3.4797	2.7617	2.2064	3.0319	3.6197	1.9619	1.6587	3.0855	3.1316
ADP0754	DRK	Hawassa, ET	35.656	77.558	46.6083	144.786	2.6679	2.8117	1.9715	1.6856	2.8223	1.1711	2.6827	4.1798	1.3633
ADP0757	yellow	Hawassa, ET	36.612	77.442	27.5483	130.319	2.0329	2.612	1.9374	1.6281	2.9286	1.5386	1.1421	2.7522	1.768
ADP0758	red mottled	Hawassa, ET	38.128	81.732	38.0417	141.821	3.0361	2.9253	2.064	2.342	3.2512	1.9954	1.2839	2.6611	2.8219
ADP0759	DRK	Hawassa, ET	28.346	54.78	36.5917	138.399	2.5053	2.9084	2.2303	2.0015	3.753	1.2725	1.8134	2.7511	2.4448
ADP0760	yellow	Hawassa, ET	39.078	79.66	31.8167	126.539	2.8955	2.7809	1.4422	2.0606	3.1154	1.9611	1.3721	2.7085	2.0792
ADP0769	cranberry	Hawassa, ET	42.438	91.322	43.3917	146.144	3.4878	2.1316	1.7895	1.6349	3.576	2.0173	1.2511	3.2488	1.9641
ADP0770	cranberry	Hawassa, ET	44.602	93.604	41.7167	142.938	3.1215	2.726	2.0838	2.4136	3.3568	2.144	1.6047	3.0947	3.1016
ADP0771	cranberry	Hawassa, ET	46.044	95.606	45.2667	140.791	2.5517	3.3385	1.9939	2.2079	3.2163	1.6092	1.5807	3.2017	2.3333
ADP0773	LRK	Hawassa, ET	48.1	100.136	33.575	108.732	3.2926	3.263	1.7516	2.1508	3.7543	2.1816	1.2822	3.6118	2.9684
ADP0774	LRK	Hawassa, ET	43.736	93.152	43.825	144.499	3.4211	3.4624	1.8899	1.8886	3.1349	2.0076	1.7017	3.2696	2.8409
ADP0776	DRK	Hawassa, ET	46.296	99.576	31.5583	135.269	2.8754	2.079	2.0741	1.8287	2.9985	2.7014	1.1221	3.073	2.915
ADP0777	DRK	Hawassa, ET	40.678	90.526	32.8417	139.955	2.6574	2.547	2.0467	1.9547	3.9043	2.395	1.0581	3.3814	2.9535
ADP0778	white	Hawassa, ET	44.758	98.564	31.085	147.544	2.9191	2.831	1.6208	1.9285	3.4307	1.4097	1.593	2.6424	2.9005
ADP0779	yellow	Hawassa, ET	35.078	74.296	28.8917	141.626	3.038	2.5772	2.0787	2.0108	3.8436	2.2334	1.2518	2.8126	2.9145
ADP0780	yellow	Hawassa, ET	33.5	76.236	32.6417	155.621	2.6379	2.8134	1.6395	2.0693	3.2481	1.6843	1.4788	2.8947	2.7118
ADP0781	yellow	Hawassa, ET	36.51	77.612	22.8083	141.965	3.1347	2.3933	2.3038	2.1734	3.4949	1.706	1.4962	3.2042	2.9519
ADP0782	LRK	Hawassa, ET	35.476	67.306	33.8	140.441	2.7327	2.828	2.4574	1.6206	3.3803	2.1369	1.4032	3.4023	2.1337
ADP0783	cranberry	Hawassa, ET	42.372	87.856	34.7833	142.581	2.9318	2.8468	1.5923	2.5523	3.6392	1.7673	1.2956	3.1683	2.4466
ADP0784	cranberry	Hawassa, ET	38.576	83.938	47.3917	149.036	1.5552	2.171	1.9811	1.8305	3.3455	1.402	1.277	2.5298	2.0001
ADP0785	cranberry	Hawassa, ET	42.106	93.388	34.8083	145.364	3.019	2.4119	2.0816	1.7991	3.442	2.0268	1.6481	3.1667	3.0221
ADP0791	yellow	Hawassa, ET	24.756	55.468	53.5833	157.883	3.735	2.712	2.8628	2.2172	3.4109	2.5575	1.4973	2.8583	2.4031
ADP0792	yellow	Hawassa, ET	31.25	64.484	34.5833	135.871	3.0676	2.9186	2.4175	2.1157	2.9126	1.5254	1.3549	3.6409	2.0356
ADP0001	red mottled	Kabwe, ZA	52.8517	110.055	22.1417	132.385	3.292	2.7393	2.2482	2.1336	3.2122	1.9605	2.0796	2.9887	1.9668
ADP0002	purple speckled	Kabwe, ZA	46.005	90.7067	37.05	135.723	4.0606	3.4666	3.164	1.584	3.0697	2.2843	1.1809	3.8569	2.1907
ADP0003	red	Kabwe, ZA	38.855	75.0433	40.075	125.172	3.3576	3.2502	2.4361	1.5538	3.3226	2.0853	1.3693	2.8815	2.7487
ADP0009	red mottled	Kabwe, ZA	50.0283	99.8183	30.5583	134.128	3.1275	3.2526	1.813	1.5716	2.9965	1.5467	1.1841	3.0185	2.0395
ADP0010	DRK	Kabwe, ZA	46.325	97.1	36.9583	137.214	3.6854	2.7354	2.2735	1.8492	3.8085	2.4262	1.6936	3.2175	2.6017
ADP0011	red	Kabwe, ZA	50.0617	95.9483	41.5833	122.788	3.2639	3.0089	2.6618	2.5538	2.817	1.409	1.3626	2.7285	2.3422
ADP0012	DRK	Kabwe, ZA	51.2817	105.398	32.2917	130.822	3.299	2.0556	2.3532	2.097	3.5546	1.8719	1.3819	3.1968	2.3224
ADP0013	DRK	Kabwe, ZA	38.485	78.3267	22.925	136.505	2.8693	3.1473	2.1286	1.5946	3.07	1.3864	1.3349	2.6967	2.3773
ADP0014	yellow	Kabwe, ZA	41.0883	82.3583	25.0083	140.01	3.3759	3.4102	2.1147	2.1718	3.2591	1.191	1.5133	2.2062	2.1809
ADP0018	DRK	Kabwe, ZA	44.385	90.3683	45.6917	129.395	2.8898	2.529	1.8979	1.6099	3.4396	2.2798	1.0661	2.9222	2.1333
ADP0020	yellow	Kabwe, ZA	40.0017	79.75	37.6417	132.607	3.3884	2.595	1.4884	1.8955	3.4692	2.1163	1.0483	2.3774	1.5739
ADP0021	yellow	Kabwe, ZA	42.815	85.855	29.6083	133.307	2.6809	2.8149	1.9089	1.759	2.4882	1.1673	1.3848	2.6741	2.046
ADP0022	red	Kabwe, ZA	48.5967	91.5067	29.7833	126.853	2.6806	3.0414	2.0753	1.6532	3.513	2.1202	0.7874	3.3777	2.5598
ADP0023	red	Kabwe, ZA	35.3433	71.6667	43.95	132.84	2.8704	2.5404	2.5188	2.0755	3.3207	1.9166	1.5352	3.1447	2.0954
ADP0024	yellow	Kabwe, ZA	42.8283	85.9367	23.275	128.262	3.2224	2.7819	2.3277	1.9904	3.4549	1.9055	1.3602	3.1013	2.2152
ADP0025	purple speckled	Kabwe, ZA	37.7683	71.0217	37.225	121.544	3.4737	2.8614	2.2647	2.4377	3.3745	1.753	1.7063	2.7713	1.9631
ADP0027	brown	Kabwe, ZA	39.4433	79.295	32.0583	127.695	3.257	2.8223	2.6052	2.031	2.4406	1.1927	1.5055	4.0621	2.3377
ADP0028	yellow	Kabwe, ZA	43.6717	84.3883	26.0083	127.601	2.2421	2.4755	1.9472	2.1794	2.3922	0.9953	1.3176	2.9846	2.3688
ADP0030	black	Kabwe, ZA	29.5333	57.1067	29.0833	125.585	3.2915	3.0208	2.8718	2.3539	2.614	1.5258	2.149	3.2653	2.1157
ADP0031	DRK	Kabwe, ZA	40.9133	87.415	49.1333	152.219	3.5184	3.3496	2.3512	1.4861	2.8286	2.1551	1.4423	3.6229	2.5896
ADP0032	DRK	Kabwe, ZA	41.485	82.9833	23.6917	135.993	3.6862	2.8294	3.0397	1.9073	3.3654	1.7227	1.4119	3.0765	2.3319
ADP0033	purple speckled	Kabwe, ZA	43.935	87.49	29.225	132.375	4.3924	2.4069	2.7014	2.6401	3.1381	2.376	1.1123	2.9723	2.656
ADP0034	purple speckled	Kabwe, ZA	41.9617	83.815	29.0167	132.337	3.374	2.2551	2.3584	1.9606	2.5606	1.6953	1.6616	2.8481	1.8698
ADP0036	red mottled	Kabwe, ZA	56.76	106.79	23.2667	130.829	3.5415	3.3343	2.1292	2.3567	2.9234	1.9225	1.2198	2.5038	3.17
ADP0037	brown	Kabwe, ZA	43.5117	92.51	29.5417	142.805	3.2728	2.4351	1.8225	1.9901	3.3449	2.025	1.2941	2.7244	1.9185
ADP0038	DRK	Kabwe, ZA	43.505	89.6233	25.9583	132.993	2.5698	2.5437	1.9802	1.9138	3.0387	1.3342	1.4118	2.9241	2.225
ADP0039	red mottled	Kabwe, ZA	52.3483	106.567	24.1333	129.856	2.8697	2.1985	1.9853	1.6874	3.1505	1.8068	1.5289	3.2487	1.7066
ADP0043	DRK	Kabwe, ZA	38.4667	79.4833	42.2083	138.676	2.9	2.6684	2.0712	2.7358	2.4481	1.0202	2.4424	3.2791	2.1768
ADP0044	purple speckled	Kabwe, ZA	43.175	86.6417	45.6917	136.589	3.5224	2.6572	2.3876	2.3643	2.8951	2.1195	1.5279	2.7513	1.9616
ADP0048	red	Kabwe, ZA	28.2833	55.8567	34.675	128.433	3.1451	3.1222	1.9957	1.6419	3.3793	1.9504	1.4418	2.4083	1.7045
ADP0050	yellow	Kabwe, ZA	38.78	79.48	27.7083	136.473	3.8235	3.069	2.7993	2.2942	3.014	2.1975	1.0759	2.4882	2.3569
ADP0051	purple speckled	Kabwe, ZA	43.5367	84.4933	27	128.418	2.2778	3.0464	2.1847	1.7094	2.3949	1.7645	1.24	3.2001	2.0937
ADP0052	purple speckled	Kabwe, ZA	38.245	75.5567	25.5833	134.881	2.543	2.4059	2.2233	2.2017	2.5877	1.4113	1.5754	2.9529	1.9995
ADP0057	DRK	Kabwe, ZA	40.1167	82.175	39.6417	136.203	3.8243	2.635	3.2902	1.9999	2.78	1.4469	2.163	3.2689	2.8036
ADP0058	DRK	Kabwe, ZA	40.4467	81.7167	48.4417	132.387	3.5155	2.8378	2.6167	2.252	3.2921	1.6882	1.3967	3.3711	2.4842
ADP0060	DRK	Kabwe, ZA	29.1417	62.435	21.2583	138.143	3.3735	2.1155	2.6079	1.6079	3.9361	2.049	1.2952	2.8032	2.3534
ADP0061	cranberry	Kabwe, ZA	31.67	61.4683	29.8417	131.767	2.8979	2.2056	2.2642	1.8679	3.0356	1.4591	1.4947	2.7669	2.1009
ADP0062	red speckled	Kabwe, ZA	38.705	75.4783	28.55	135.02	2.93	2.7842	2.6383	1.9975	3.5943	1.3332	1.6398	2.6436	2.1914
ADP0064	yellow	Kabwe, ZA	34.235	69.9483	32.2417	135.645	3.0916	3.2138	2.4029	1.9098	3.3537	1.7366	1.2745	2.5177	2.1297
ADP0065	red	Kabwe, ZA	36.3667	74.2624	32.6167	130.589	3.418	2.609	2.8594	1.8438	3.5523	2.0047	1.5122	2.6875	1.9346
ADP0066	yellow	Kabwe, ZA	37.8933	76.6233	25.5417	131.132	3.2467	2.2171	2.7565	1.8171	3.6975	2.0584	1.0773	2.9915	2.0568
ADP0070	DRK	Kabwe, ZA	37.04	74.7917	24.1083	131.107	3.7865	3.3076	2.4988	2.3893	2.9871	1.6789	1.8104	2.332	2.0359
ADP0071	yellow	Kabwe, ZA	45.4583	91.3017	29.0833	126.378	3.5333	2.4444	3.1269	2.2791	3.1759	2.1561	1.6572	2.6175	1.5678
ADP0085	purple speckled	Kabwe, ZA	42.7683	86.785	27.45	133.469	3.9033	2.381	3.3017	2.0428	3.13	1.6178	1.4122	2.6453	2.6277
ADP0086	purple speckled	Kabwe, ZA	44.06	88.1233	26.3333	133.654	3.2642	3.0502	2.6563	2.1018	3.2867	1.6857	1.7862	3.0462	2.421
ADP0092	yellow	Kabwe, ZA	32.7917	66.8633	24.0917	130.29	3.9895	3.7113	2.3287	2.5781	2.8726	2.1603	1.9783	3.3427	2.2137
ADP0094	yellow	Kabwe, ZA	43.0417	90.3367	24.8333	133.077	3.3336	2.7954	2.2836	1.945	3.4087	2.3893	1.0997	3.1685	2.0124
ADP0096	DRK	Kabwe, ZA	45.9583	90.2883	31.9583	123.402	3.4669	2.9469	2.255	2.1379	2.8418	1.345	1.5833	3.1413	2.2623
ADP0098	DRK	Kabwe, ZA	41.28	82.0833	31.8333	130.84	2.9969	2.805	2.7148	1.8842	2.3389	1.4646	1.753	3.4808	2.2249
ADP0099	DRK	Kabwe, ZA	46.3033	94.2217	38.6417	136.029	3.5186	3.2649	2.2561	2.1121	2.871	1.8397	1.2678	2.9017	2.0146
ADP0100	purple speckled	Kabwe, ZA	32.8617	64.5117	36.825	119.381	3.4849	3.4196	2.3546	1.7654	2.3125	1.1626	2.0022	3.1557	1.803
ADP0102	purple speckled	Kabwe, ZA	44.2033	87.6017	33.1	139.556	3.5612	2.9185	2.4815	2.3262	3.5005	2.2823	1.2249	3.5239	2.28
ADP0103	red	Kabwe, ZA	30.48	60.3783	27.3667	134.127	3.0453	2.468	2.4136	1.9748	3.1179	1.366	1.6024	3.068	2.1063
ADP0105	DRK	Kabwe, ZA	42.6517	84.2617	24.2417	127.629	3.1035	3.492	2.467	1.6649	2.8006	1.778	1.6383	2.8212	1.8759
ADP0106	purple speckled	Kabwe, ZA	32.5383	66.4467	25.0333	133.642	3.3785	2.2355	2.4817	2.797	3.6253	2.0907	1.3963	2.4964	2.8104
ADP0107	purple speckled	Kabwe, ZA	33.3	65.91	38.3667	110.738	3.704	2.5145	2.5404	2.2207	3.5923	1.8804	1.3969	2.804	2.6465
ADP0108	yellow	Kabwe, ZA	37.7733	78.1883	29.5333	140.672	3.6452	2.9724	2.5621	2.2433	3.6881	1.605	1.1073	3.3344	1.8372
ADP0110	cranberry	Kabwe, ZA	52.3617	105.035	25.8333	121.656	3.6526	2.8886	1.8822	2.1649	3.6267	1.8094	1.4109	3.7657	2.1116
ADP0111	yellow	Kabwe, ZA	40.0867	81.14	28.0083	136.58	3.0957	3.0995	2.7004	1.7592	3.2641	1.7848	1.9599	2.8355	1.9036
ADP0113	cranberry	Kabwe, ZA	44.82	85.4067	30.8	126.42	3.386	3.2204	2.1574	1.9497	3.0715	1.5178	1.2265	3.0262	2.5456
ADP0114	cranberry	Kabwe, ZA	54.905	107.152	29.8667	131.167	2.5936	2.8532	2.4866	1.6429	2.9167	1.8579	1.0394	3.6518	1.6893
ADP0117	purple mottled	Kabwe, ZA	38.8017	77.7817	28.6417	138.559	4.2383	2.8343	3.2909	2.2623	3.0827	2.0392	1.6576	3.368	1.8745
ADP0118	cranberry	Kabwe, ZA	38.9117	74.0583	33.8	123.633	2.5426	2.806	2.4016	1.8757	3.0268	1.8905	1.8245	2.6056	2.1273
ADP0119	red mottled	Kabwe, ZA	58.1967	116.782	21.875	129.396	2.5822	2.8983	2.3932	1.3869	3.0712	1.4161	1.3175	3.1199	2.192
ADP0120	cranberry	Kabwe, ZA	53.39	101.383	35.8	116.906	3.4988	2.841	2.6133	1.7429	2.831	1.5903	1.531	3.9102	2.562
ADP0121	cranberry	Kabwe, ZA	42.1117	81.6833	53.6333	133.445	3.697	2.6949	2.3736	2.8086	3.6691	2.0223	1.4985	3.4811	2.9315
ADP0122	cranberry	Kabwe, ZA	43.0283	86.53	40.55	132.492	2.8759	1.5352	1.8647	1.7968	3.6341	2.0035	1.2633	2.5187	2.4934
ADP0123	cranberry	Kabwe, ZA	53.8217	107.315	29.2	136.736	3.3953	2.9362	1.9431	1.701	3.5173	2.4717	1.2745	3.2352	2.3496
ADP0124	yellow	Kabwe, ZA	32.6867	64.2767	23.15	143.821	3.7941	2.7653	3.4462	2.4473	2.9968	1.4857	1.9009	2.7663	1.4997
ADP0186	DRK	Kabwe, ZA	43.585	90.4933	32.9667	138.108	3.2513	2.6875	2.3822	2.1244	3.0834	1.4861	1.3884	2.5842	2.7104
ADP0190	purple speckled	Kabwe, ZA	43.1567	87.7083	35.0083	145.189	2.9468	2.7154	2.3174	1.8739	2.9136	1.9117	1.4025	2.8229	2.7733
ADP0191	cranberry	Kabwe, ZA	48.0967	98.93	33.3333	140.276	3.5146	3.3173	2.2604	2.139	3.247	2.1355	1.1482	3.4866	1.6863
ADP0196	cranberry	Kabwe, ZA	47.99	98.12	40.4583	130.268	3.0475	1.877	1.7901	1.5586	3.9505	2.6428	1.1803	2.4712	1.7912
ADP0205	red mottled	Kabwe, ZA	55.9983	111.208	26.1667	128.402	2.3195	2.1978	1.9314	1.799	3.583	1.7738	1.5523	2.1586	3.089
ADP0206	white	Kabwe, ZA	49.735	98.405	23.6417	145.395	3.7556	2.2684	2.7873	1.8994	3.6944	2.5408	1.5952	3.0729	1.9978
ADP0207	jcattle	Kabwe, ZA	50.2417	101.605	28.0667	124.404	3.8602	3.1984	2.634	1.833	3.5222	2.485	1.4381	3.014	1.759
ADP0208	red mottled	Kabwe, ZA	56.7433	109.59	26.55	127.928	3.4795	2.8308	2.9982	1.4841	3.2841	2.0755	1.5713	2.5217	2.2195
ADP0211	red mottled	Kabwe, ZA	50.8983	106.535	20.15	136.403	4.0232	2.7322	3.4881	2.2726	3.248	1.9971	1.6921	2.9776	2.5508
ADP0212	yellow	Kabwe, ZA	46.8717	89.475	26.1333	139.751	3.628	3.101	1.9388	1.3908	3.6981	2.6802	1.3378	3.2843	2.5286
ADP0213	gray	Kabwe, ZA	43.8867	84.5733	37.8083	116.875	3.4607	2.8974	2.053	2.1894	2.8891	2.2363	1.728	2.4785	2.0292
ADP0214	black	Kabwe, ZA	48.245	94.7567	24.4333	124.873	3.5501	2.4662	2.901	1.95	3.2486	2.2284	1.372	2.4728	2.3791
ADP0220	DRK	Kabwe, ZA	48.7533	99.9883	29.8667	134.622	3.3457	2.8495	2.5129	1.8842	3.3891	1.9098	1.8349	3.0855	2.1536
ADP0224	yellow eye	Kabwe, ZA	43.1483	85.5583	22.8	140.214	3.961	3.2052	2.4918	1.8975	3.2464	2.4094	1.2349	2.9577	2.4223
ADP0225	LRK	Kabwe, ZA	50.6233	102.312	31.1417	128.742	2.7551	2.2808	2.2216	1.8675	2.9257	1.5918	1.3945	4.0121	1.6783
ADP0242	cranberry	Kabwe, ZA	48.9583	98.29	26.4917	144.188	4.3056	2.7914	3.7003	2.2782	3.388	3.2452	1.4124	3.3152	2.4973
ADP0247	cranberry	Kabwe, ZA	44.1017	81.12	23.9167	124.793	4.2763	2.2217	1.9034	2.0829	3.1242	1.8002	2.1551	3.2095	2.1764
ADP0255	yellow	Kabwe, ZA	46.2433	88.305	30.125	111.949	3.6821	2.8751	3.0462	2.2495	3.4845	2.0772	1.6203	2.637	2.143
ADP0276	yellow	Kabwe, ZA	61.5133	106.365	38.7333	122.017	3.3225	2.9555	2.2029	1.7579	2.9965	1.9459	1.4189	3.0293	2.5078
ADP0310	cranberry	Kabwe, ZA	54.4117	106.755	27.4417	132.289	2.3824	2.6936	1.8657	1.8901	2.7984	1.2749	1.4186	3.0089	2.3551
ADP0324	DRK	Kabwe, ZA	54.1267	107.405	33.75	125.612	3.4815	2.7379	2.7788	2.1024	3.0571	1.7645	1.5865	2.4422	2.1186
ADP0353	brown	Kabwe, ZA	50.7567	102.73	26.4	131.604	2.7471	1.9101	2.069	1.3227	3.8716	2.275	0.9599	2.6839	2.6474
ADP0367	cranberry	Kabwe, ZA	50.2017	102.907	19.7667	141.679	3.2975	3.2745	2.3003	2.0922	3.6609	2.0575	1.2473	2.6083	2.4656
ADP0368	pink	Kabwe, ZA	51.9083	103.725	22.4667	139.417	3.1445	2.7779	2.0604	2.199	3.2509	1.6415	0.9251	2.9399	2.454
ADP0383	red mottled	Kabwe, ZA	45.8067	89.8483	29.1	131.26	3.7404	3.5548	2.8527	2.1699	2.9825	1.7146	2.4899	3.3425	2.1861
ADP0390	DRK	Kabwe, ZA	38.3167	75.8967	33.1	137.033	3.3615	2.5687	2.9578	2.1368	3.2051	1.4813	1.5565	3.3531	2.5205
ADP0391	LRK	Kabwe, ZA	44.63	90.0683	34.6167	138.431	4.1383	2.3079	3.2495	2.8168	2.7431	1.4684	2.5515	3.5482	2.8902
ADP0417	DRK	Kabwe, ZA	41.5133	86.52	26.775	141.006	3.8222	3.2133	2.9501	2.024	3.0836	1.6744	1.9128	3.4629	2.4228
ADP0427	LRK	Kabwe, ZA	48.86	99.435	34.3833	135.252	3.3397	2.8584	2.2336	1.7296	2.5865	1.9958	1.4716	3.0256	3.0192
ADP0428	red speckled	Kabwe, ZA	35.12	67.6	34.7917	129.729	3.3641	2.779	2.4813	2.3473	2.4845	1.2573	2.359	3.7988	2.0886
ADP0429	red speckled	Kabwe, ZA	40.3983	65.5033	41.925	134.684	3.5394	3.1423	2.4654	1.38	2.9144	2.1115	1.684	2.6046	2.0001
ADP0430	red speckled	Kabwe, ZA	35.485	68.945	32.9333	132.077	3.2383	2.2261	2.0896	1.7428	3.1376	1.5506	1.4452	2.5717	2.4022
ADP0431	red speckled	Kabwe, ZA	25.9283	51.7017	28.5167	137.575	3.4585	3.0532	2.7903	2.0365	2.3815	1.4355	1.6879	2.8615	2.6534
ADP0432	red mottled	Kabwe, ZA	39.075	77.8417	33.85	147.757	3.3158	3.3505	2.5032	2.1813	2.9376	2.0611	1.3337	3.7734	2.0449
ADP0433	red mottled	Kabwe, ZA	33.2883	67.975	36.9619	141.817	3.0334	2.6111	2.3952	1.5269	3.2066	1.7274	1.5892	3.1181	1.7824
ADP0434	red mottled	Kabwe, ZA	42.685	86.9683	61.4167	133.529	3.0882	1.9869	3.2367	1.3712	3.5572	1.3543	1.4104	2.2055	2.1885
ADP0437	red mottled	Kabwe, ZA	42.0183	83.0317	33.9167	135.131	3.5657	2.2226	2.7665	2.7813	3.0258	1.3191	3.0149	3.3864	2.9676
ADP0450	white	Kabwe, ZA	53.5017	111.523	28.2083	146.196	3.5663	2.5393	2.4321	2.4233	3.6416	2.3064	1.9137	3.2365	2.0925
ADP0455	red mottled	Kabwe, ZA	56.3967	120.338	20.9167	137.86	2.7648	2.6609	2.4805	2.0171	3.278	2.566	1.1878	2.9283	1.949
ADP0457	red mottled	Kabwe, ZA	47.8577	98.1827	21.9333	136.753	3.6789	3.3636	2.5527	2.2845	3.2766	1.8089	1.7851	3.1232	1.9113
ADP0459	cranberry	Kabwe, ZA	41.2667	84.345	36.3583	131.741	3.273	2.8134	2.205	2.3535	2.5083	1.6339	1.9747	2.6482	2.6083
ADP0460	purple mottled	Kabwe, ZA	44.3433	87.965	25.375	134.074	3.461	2.5075	1.987	2.2788	2.8433	1.7096	2.2428	3.1697	3.1064
ADP0464	DRK	Kabwe, ZA	34.9617	69.5533	21.8167	136.026	2.8422	2.5294	2.0695	1.4843	3.9012	1.8723	1.6826	3.4743	2.2845
ADP0465	yellow	Kabwe, ZA	30.2783	59.7183	23.0583	141.612	3.3163	2.2268	1.8071	2.0483	3.7666	1.8064	1.7887	2.799	1.9675
ADP0466	purple speckled	Kabwe, ZA	45.8367	90.795	32.6083	141.777	2.8304	2.8974	2.647	1.7195	2.8696	2.0233	1.1923	2.8689	2.3402
ADP0469	white	Kabwe, ZA	39.4733	79.125	20.025	142.423	3.4492	2.6942	2.0565	2.1278	3.2246	1.537	1.6577	3.0219	2.3777
ADP0470	red speckled	Kabwe, ZA	40.5883	82.7567	29.675	134.36	3.7532	2.5654	2.3157	2.0405	3.5037	2.3998	0.8476	2.6517	1.7174
ADP0472	brown	Kabwe, ZA	30.905	62.7017	29.575	135.977	3.7298	2.3069	3.0675	1.9102	2.8622	1.119	1.6058	2.1975	2.2782
ADP0474	red mottled	Kabwe, ZA	58.735	112.743	22.3667	135.677	2.5076	2.1727	1.9814	1.2275	3.4837	1.9462	1.6937	2.4186	2.4884
ADP0475	yellow	Kabwe, ZA	36.1883	72.4567	33.6667	139.734	2.9068	2.8258	2.0723	1.8742	2.9889	1.5057	1.7876	3.4476	2.3478
ADP0476	yellow	Kabwe, ZA	32.32	65.545	36.575	144.785	3.3045	2.9613	2.4238	2.0972	3.5561	1.6368	1.641	2.3973	2.1033
ADP0477	purple speckled	Kabwe, ZA	44.7067	90.2433	34.0917	137	3.5897	3.2171	2.6258	1.8043	3.0442	1.5148	1.8906	3.2453	2.5486
ADP0480	purple mottled	Kabwe, ZA	38.32	77.3633	29.6083	137.184	2.964	2.4286	2.314	2.2267	3.3958	1.5623	1.7204	2.521	2.553
ADP0481	red mottled	Kabwe, ZA	54.34	110.503	23.1583	131.21	3.4215	2.6403	2.2798	1.7823	3.3305	1.9092	1.3323	2.9057	1.9996
ADP0483	yellow	Kabwe, ZA	49.78	99.9433	31.3083	132.629	3.2467	2.4646	2.7098	1.9472	3.3758	2.3553	1.3485	2.5622	2.0251
ADP0509	yellow	Kabwe, ZA	40.1967	80.7883	36.7417	137.162	3.6987	2.5946	2.3594	2.1665	3.0011	1.4451	1.7476	2.7955	2.5729
ADP0510	jcattle	Kabwe, ZA	46.2567	95.225	25.775	139.593	2.8207	1.7502	2.3375	1.5341	3.5828	1.6955	1.2371	2.5408	2.8539
ADP0511	yellow	Kabwe, ZA	34.5083	70.3467	31.7333	142.718	3.3668	2.4659	2.8411	1.9093	3.6108	1.6123	1.2487	2.5923	2.6153
ADP0512	yellow	Kabwe, ZA	44.6	93.3433	23.7833	139.999	3.3601	2.4618	2.1793	3.1765	3.1536	1.724	1.7565	2.5947	2.3022
ADP0513	yellow	Kabwe, ZA	36.9783	72.1017	31.55	131.126	3.0621	2.5947	2.5481	1.8668	2.5434	1.3067	2.3122	2.9947	2.4581
ADP0515	cranberry	Kabwe, ZA	47.4483	97.8817	28.35	141.331	2.6639	1.9847	2.5935	1.7235	3.461	2.1819	1.3177	2.7775	1.8679
ADP0519	cranberry	Kabwe, ZA	36.2567	72.5883	29.725	131.299	2.8782	2.9404	2.0657	2.0405	3.3787	1.7748	1.3476	2.7767	2.4674
ADP0521	yellow	Kabwe, ZA	39.155	80.8183	23.95	152.768	3.3714	3.2101	1.83	2.1252	2.9942	1.9441	1.2881	2.8275	2.2893
ADP0525	red	Kabwe, ZA	40.1117	77.4433	40.9917	132.234	3.7752	3.4599	2.6117	2.2657	3.3259	2.0451	1.708	3.0962	2.2
ADP0526	red mottled	Kabwe, ZA	46.5317	94.6783	29.45	134.969	3.8402	2.9895	2.8128	1.9962	3.8544	2.6826	1.3572	3.2605	2.1844
ADP0527	red mottled	Kabwe, ZA	51.7733	106.907	22.4417	129.299	3.6107	2.9465	2.4239	1.6372	2.9664	2.0145	1.5246	2.8902	2.5575
ADP0528	red mottled	Kabwe, ZA	46.8967	95.5233	20.2583	143.486	3.6237	2.9035	2.0468	1.6332	3.5786	2.4521	1.6015	3.5652	2.0361
ADP0530	red speckled	Kabwe, ZA	39.8367	80.2033	23.9	128.774	4.1554	2.8365	2.461	2.1309	3.3796	2.2596	1.0438	3.595	2.5695
ADP0531	red mottled	Kabwe, ZA	50.5133	102.833	22.8083	127.628	3.6484	2.7064	2.8354	2.1406	3.5775	2.6031	1.3759	3.2543	2.3158
ADP0532	yellow	Kabwe, ZA	58.4667	119.003	27.8583	129.65	3.3604	2.9987	2.851	2.1915	3.3129	2.0372	1.1373	3.0157	2.2738
ADP0536	red mottled	Kabwe, ZA	55.2	111.632	26.1167	135.446	3.6193	3.0223	2.6286	2.0946	3.32	2.2614	1.5224	3.4467	3.0023
ADP0537	red mottled	Kabwe, ZA	51.9533	102.838	28.7333	128.004	3.1063	3.2707	2.6588	2.1195	3.827	2.0488	1.5476	3.5098	1.4975
ADP0538	LRK	Kabwe, ZA	59.5083	123.38	23.2167	124.098	3.6474	3.6668	2.5523	2.655	3.4346	2.2416	1.4869	3.6938	1.8551
ADP0540	red mottled	Kabwe, ZA	52.6033	106.338	25.2667	130.741	3.7814	2.8406	2.7136	2.2676	2.8263	1.8466	1.8817	2.5715	2.6125
ADP0541	red mottled	Kabwe, ZA	54.315	106.72	31.2917	139.463	4.2887	2.8286	2.6113	2.0922	3.2066	2.2389	1.4339	3.5625	2.246
ADP0543	LRK	Kabwe, ZA	42.635	86.225	31.9583	135.13	3.2462	3.1735	2.4784	1.9745	3.1132	1.4541	1.2729	2.9922	1.8732
ADP0544	red mottled	Kabwe, ZA	57.9233	118.572	18.7	130.297	2.8865	2.642	1.5229	2.0104	3.6059	2.4795	1.6151	3.2937	1.8699
ADP0546	DRK	Kabwe, ZA	43.4233	84.2333	38.695	139.05	4.1665	2.7093	2.2542	1.7317	3.7984	2.1725	1.2198	3.3788	2.045
ADP0549	DRK	Kabwe, ZA	48.235	96.8283	23.5583	135.376	3.4671	3.0608	1.9352	1.9754	3.2476	1.6802	1.5139	3.1731	2.2477
ADP0551	red mottled	Kabwe, ZA	49.26	100.907	19.3167	131.433	3.3594	2.4517	1.925	1.9155	3.1114	2.0957	1.2895	2.7261	2.1892
ADP0555	red mottled	Kabwe, ZA	54.155	110.447	27.2083	135.466	3.2135	2.9139	2.3602	2.0346	3.3745	2.4796	1.4298	3.0992	1.7436
ADP0559	yellow	Kabwe, ZA	39.02	76.7133	28.8583	131.497	3.6408	3.0467	2.0541	2.6349	3.1274	1.9225	1.6674	2.7284	2.3478
ADP0562	cranberry	Kabwe, ZA	47.9267	93.9467	29.2417	142.597	3.48	2.49	2.4624	2.1808	3.1298	2.5066	1.0898	2.9093	2.5247
ADP0566	yellow mottled	Kabwe, ZA	51.2383	108.033	22.9833	132.311	3.7851	3.9367	2.246	2.6172	2.8948	1.6239	2.052	3.1885	2.7463
ADP0567	red mottled	Kabwe, ZA	38.995	80.2083	35.5583	139.528	3.5362	2.6613	2.9123	2.1099	3.1457	2.0282	2.0733	3.0379	2.0234
ADP0569	DRK	Kabwe, ZA	47.335	100.203	34.45	137.652	3.1563	3.0613	1.6781	2.1484	2.4358	1.6581	0.8562	2.6198	2.5229
ADP0570	cranberry	Kabwe, ZA	45.545	89.9783	28.6083	133.21	3.8088	3.3709	2.5856	2.1335	3.2038	1.6898	1.6212	3.1284	2.0542
ADP0572	red mottled	Kabwe, ZA	40.83	65.8517	63.35	140.888	3.5637	2.8461	2.3685	3.177	3.179	1.6054	1.8217	2.689	2.0053
ADP0574	red	Kabwe, ZA	51.2067	105.007	31.8417	133.104	3.825	2.884	2.9956	2.1441	3.7448	1.995	1.3882	2.5146	2
ADP0575	cranberry	Kabwe, ZA	39.7133	80.3133	30.4917	146.756	3.9252	2.5326	2.381	2.4667	3.3502	1.8552	1.4011	2.4495	2.5166
ADP0580	cranberry	Kabwe, ZA	51.0983	103.057	25.2167	135.175	4.063	2.6268	2.8593	2.2081	3.5926	2.3014	1.2074	3.2545	2.2118
ADP0582	cranberry	Kabwe, ZA	43.0367	86.1167	23.1583	156.167	3.4309	2.4945	2.0637	2.6612	3.6067	1.8907	1.3769	2.7717	2.0168
ADP0583	red mottled	Kabwe, ZA	53.38	104.418	18.5333	127.955	3.8296	2.7823	2.2923	2.4237	3.3015	1.8069	2.2165	3.4867	2.2717
ADP0585	cranberry	Kabwe, ZA	45.7967	92.2583	28.1583	139.341	3.6114	2.593	2.4487	2.5959	3.3441	1.6625	1.727	2.3718	2.0715
ADP0586	cranberry	Kabwe, ZA	45.5933	90.91	35.5917	130.892	2.9315	3.1263	2.8324	1.7884	2.5931	1.4135	1.3095	3.5606	2.0601
ADP0588	red mottled	Kabwe, ZA	51.2183	102.448	33.6333	139.065	3.2847	2.7882	2.3945	2.1064	2.8445	1.4949	2.32	2.9592	2.5608
ADP0590	purple mottled	Kabwe, ZA	28.1883	43.0417	55.5083	137.686	3.2867	2.9968	2.6752	2.3919	2.7715	1.5678	1.3033	2.8651	2.9898
ADP0591	LRK	Kabwe, ZA	40.5183	82.8783	31.325	135.978	3.2463	3.3858	2.0662	2.1947	2.9201	1.974	1.505	2.9689	2.3604
ADP0598	DRK	Kabwe, ZA	47.0517	100.355	42.7083	142.748	4.0154	4.0943	2.6744	2.8757	3.4883	1.829	1.8742	3.29	2.4341
ADP0599	DRK	Kabwe, ZA	50.3633	105.492	39.65	130.582	3.201	2.6566	2.2714	2.01	2.7448	1.3434	2.0133	2.8203	2.2629
ADP0601	DRK	Kabwe, ZA	43.1833	90.7033	35.9667	144.517	3.323	2.8263	2.66	2.4717	3.2184	1.422	2.1904	3.5406	2.5445
ADP0603	LRK	Kabwe, ZA	35.6433	77.41	32.625	151.765	3.7924	3.1045	2.7002	2.107	3.9852	2.0872	1.2869	3.047	2.3499
ADP0604	LRK	Kabwe, ZA	50.1217	102.798	31.475	125.09	3.9176	3.056	2.5891	2.0007	2.9018	1.3905	1.8245	3.5431	2.2523
ADP0606	LRK	Kabwe, ZA	55.8317	113.747	34.7333	133.359	3.0648	2.4537	2.4304	2.1392	3.6338	1.6663	1.3747	2.9612	2.4257
ADP0609	DRK	Kabwe, ZA	44.525	94.415	32.55	143.561	3.7023	4.0833	2.6097	2.2828	2.7959	1.7598	1.3073	3.3271	2.4335
ADP0610	cranberry	Kabwe, ZA	34.8283	68.0417	28.9333	140.416	3.1138	2.7253	2.1364	1.8564	3.3617	2.3623	1.244	3.4159	2.4711
ADP0615	LRK	Kabwe, ZA	44.2333	88.4617	35.4083	133.932	3.8862	3.1471	2.1626	1.6037	3.7928	2.4079	1.1929	3.037	2.5876
ADP0616	LRK	Kabwe, ZA	43.8883	87.4633	33.9583	129.353	3.3811	2.957	2.2762	1.9966	2.921	1.5478	1.6165	3.3951	2.6356
ADP0617	cranberry	Kabwe, ZA	49.4083	99.7717	29.175	135.113	3.8794	2.8226	2.7004	2.3288	3.3862	1.8626	1.7098	2.6666	2.0688
ADP0619	jcattle	Kabwe, ZA	41.6383	84.6983	27.0333	136.579	2.6982	2.5617	1.8111	1.9304	3.1707	1.7012	0.9775	3.5613	2.3763
ADP0620	red speckled	Kabwe, ZA	57.9033	114.153	32.5917	127.54	3.854	3.2708	3.1218	1.9789	3.239	2.2758	1.524	3.0153	2.8657
ADP0621	yellow	Kabwe, ZA	42.1483	82.915	23.4333	138.257	3.4409	2.9843	1.9205	1.7358	3.4002	1.6152	1.1913	3.4744	2.3983
ADP0622	jcattle	Kabwe, ZA	51.7283	106.845	28.75	139.201	4.0153	2.8665	2.5857	2.0367	3.1175	2.8798	1.3032	2.8471	2.1315
ADP0624	cranberry	Kabwe, ZA	53.63	109.385	41.1167	136.669	3.6643	2.781	2.5666	2.2628	3.4976	2.017	1.43	2.7604	2.1607
ADP0625	cranberry	Kabwe, ZA	50.165	101.49	27.025	130.948	3.5456	2.7628	2.6485	2.0864	3.2261	2.2535	1.8423	3.1708	2.3555
ADP0627	LRK	Kabwe, ZA	47.915	97.535	32.225	125.684	3.3572	2.3299	2.4373	2.7405	2.9773	1.6243	1.5928	2.9632	2.8824
ADP0628	LRK	Kabwe, ZA	50.1733	95.2833	33.3833	131.177	3.7041	3.2353	2.4349	2.4402	2.8356	2.0602	1.4623	2.9908	2.3428
ADP0629	LRK	Kabwe, ZA	42.1033	87.0983	35.7083	139.187	3.5477	2.4906	1.2895	1.3952	2.763	2.777	1.6721	2.3256	4.1843
ADP0630	LRK	Kabwe, ZA	46.9333	93.775	31.1917	135.249	4.0422	3.3699	2.2776	1.8954	3.2145	2.1931	1.8686	3.3958	2.212
ADP0633	LRK	Kabwe, ZA	42.915	66.1217	39.225	126.381	4.11	3.877	2.4151	2.4336	3.3255	1.7678	1.5553	3.3462	2.1662
ADP0635	DRK	Kabwe, ZA	44.595	91.595	36.3667	133.257	3.8214	3.2987	2.6243	1.7999	2.9856	1.4753	1.856	3.5377	2.6599
ADP0636	DRK	Kabwe, ZA	44.985	92.6967	36.225	130.247	3.3243	3.0101	2.5341	2.2763	3.1458	1.551	1.3993	3.7475	2.052
ADP0638	DRK	Kabwe, ZA	50.4783	105.958	34.5917	143.626	3.5652	1.9098	3.0228	2.0765	3.392	1.8131	1.6801	2.6592	3.0387
ADP0639	LRK	Kabwe, ZA	40.6117	82.8083	34.9083	134.03	3.4481	3.0317	1.8532	2.0145	3.6477	1.7435	1.4617	2.9739	2.1303
ADP0640	white	Kabwe, ZA	41.9433	91.6717	33.025	152.84	3.3648	2.9456	1.8887	1.7908	3.4329	2.0765	1.4171	2.9388	2.4263
ADP0642	cranberry	Kabwe, ZA	43.1933	87.2283	40.275	140.233	2.9388	3.3845	1.995	1.942	3.5003	1.3063	1.3309	3.6997	2.523
ADP0643	cranberry	Kabwe, ZA	44.0767	88.8283	36.1917	143.709	2.8675	2.2185	2.0739	1.249	3.7382	1.9802	1.0476	2.9123	2.5676
ADP0644	LRK	Kabwe, ZA	45.145	92.2467	37.6333	140.091	3.9906	3.4434	2.5468	1.5424	2.8129	2.6684	1.2187	3.4632	2.2434
ADP0645	white	Kabwe, ZA	44.5283	93.3117	33.1917	144.461	3.6063	3.52	2.1802	2.2751	3.363	1.8478	1.9065	3.7446	2.2221
ADP0649	LRK	Kabwe, ZA	45.51	94.1367	35.75	137.587	3.48	3.1301	2.4684	2.3431	3.0675	1.587	2.026	3.5372	2.3305
ADP0650	LRK	Kabwe, ZA	46.39	98.19	27.3167	138.328	3.9394	3.1053	2.2632	1.9725	3.5575	2.05	1.752	3.3798	2.5618
ADP0651	LRK	Kabwe, ZA	48.6567	101.252	29.4	141.371	3.9789	2.9136	2.7769	2.1807	3.1289	1.5318	1.9545	3.7318	2.42
ADP0653	DRK	Kabwe, ZA	46.4933	96.175	30.15	133.171	3.1968	3.2154	1.9424	2.1239	2.7886	1.2867	2.0275	3.3229	1.8983
ADP0657	LRK	Kabwe, ZA	47.1467	97.1267	30.6833	137.914	3.5387	2.4536	2.2363	1.8422	3.2066	2.1139	1.3714	2.6875	2.496
ADP0663	cranberry	Kabwe, ZA	37.3083	73.6067	33.8583	144.035	3.7563	3.3146	2.4241	2.4484	3.0142	1.4516	1.9045	3.3906	2.5141
ADP0668	cranberry	Kabwe, ZA	44.1217	88.725	34.2083	134.045	3.9996	2.7545	2.905	1.8663	3.8424	1.7627	1.7569	3.3715	1.6882
ADP0669	LRK	Kabwe, ZA	47.335	98.175	35.15	137.752	3.7578	3.142	2.9206	2.2409	3.5925	1.6608	1.7069	3.3679	2.1143
ADP0670	DRK	Kabwe, ZA	50.445	102.695	33.5417	139.144	3.8189	2.4197	2.5052	2.1667	3.4428	1.542	1.7761	3.7317	2.4833
ADP0671	LRK	Kabwe, ZA	46.7183	93.3133	31.6583	131.68	3.9564	3.6994	2.3779	2.4327	3.1822	1.8038	1.5128	3.2635	2.2226
ADP0672	DRK	Kabwe, ZA	49.035	96.4	32.1833	129.164	3.4672	3.0294	2.3195	1.9843	3.1512	2.4973	1.1826	2.5993	2.0345
ADP0673	DRK	Kabwe, ZA	51.7217	109.223	35.4417	135.653	3.2337	3.2686	2.5987	1.8758	2.6833	1.9529	1.9561	3.0335	2.371
ADP0675	cranberry	Kabwe, ZA	55.845	111.133	37.45	130.851	3.9964	3.0973	2.2722	2.296	3.6667	2.1171	1.931	2.7514	2.0222
ADP0676	LRK	Kabwe, ZA	48.47	100.598	41.7333	133.321	3.5386	3.0979	2.3181	1.8945	3.721	2.3797	1.3449	2.897	2.1766
ADP0677	cranberry	Kabwe, ZA	49.4417	100.877	26.7083	140.765	3.8418	3.0497	2.7504	2.8241	2.6537	1.1047	2.0754	2.8804	2.527
ADP0678	cranberry	Kabwe, ZA	57.5933	114.855	32.0083	137.496	4.0359	3.9476	1.804	2.1686	2.4263	1.8786	1.798	2.8268	2.1139
ADP0679	DRK	Kabwe, ZA	48.4633	100.283	39.725	134.238	4.1892	3.4613	2.5562	2.8373	3.4269	1.4654	2.2256	3.2395	2.484
ADP0683	red speckled	Kabwe, ZA	39.0383	61.11	44.4333	129.138	4.0683	2.7606	2.451	2.6287	2.9577	1.8852	1.4861	3.9119	2.487
ADP0684	DRK	Kabwe, ZA	58.4033	119.4	27.9667	133.028	3.0612	2.5794	2.9147	1.9073	3.2404	2.2227	1.1619	2.264	2.2069
ADP0687	LRK	Kabwe, ZA	53.165	111.668	32.3667	130.376	4.0865	2.6423	3.0097	1.3784	3.8965	2.595	1.2636	2.8128	2.3903
ADP0708	yellow	Kabwe, ZA	46.5667	90.095	25.5167	143.81	3.5666	3.4649	2.7983	1.5662	2.9444	1.5365	1.4371	3.5094	2.2484
ADP0717	cranberry	Kabwe, ZA	45.2267	92.9667	20.8583	142.505	3.8419	2.9616	3.2372	2.2852	2.1499	1.4321	2.5034	3.9623	2.4243
ADP0720	cranberry	Kabwe, ZA	40.52	80.03	34.5333	118.793	2.9271	2.6279	2.4326	1.66	3.3507	1.4268	1.3865	3.4815	2.1076
ADP0722	cranberry	Kabwe, ZA	35.3767	63.555	36.5417	137.013	2.792	2.7737	2.3715	1.8051	2.8523	1.2597	1.4	2.9968	2.4842
ADP0724	DRK	Kabwe, ZA	39.5717	79.92	30.6167	134.209	2.721	2.2216	2.2753	1.8324	2.7797	1.616	1.4981	3.6874	1.5772
ADP0725	cranberry	Kabwe, ZA	34.5517	70.155	25.4917	136.872	3.9464	2.8909	2.6305	2.2839	3.759	2.186	1.6077	3.6155	2.1234
ADP0726	cranberry	Kabwe, ZA	49.4283	77.2683	40.8333	117.665	3.3774	3.351	1.9432	2.3842	2.9007	1.5707	2.1029	2.9752	2.0989
ADP0727	yellow	Kabwe, ZA	61.9867	126.903	27	126.644	3.0087	3.3442	2.4377	2.179	3.2928	1.9016	1.3037	3.1799	1.8735
ADP0728	LRK	Kabwe, ZA	46.8017	93.4483	33.9417	137.066	3.6394	3.2877	2.5583	2.1845	3.7728	2.0373	1.5389	2.9357	1.9896
ADP0729	striped	Kabwe, ZA	46.975	96.67	30.1833	144.361	3.7574	2.437	2.0954	2.8817	3.2845	1.7854	1.4483	2.4789	2.5893
ADP0730	red mottled	Kabwe, ZA	51.8183	104.292	27.8667	131.234	3.1753	2.8172	2.6366	2.3618	2.7663	1.4731	1.772	2.9912	2.0808
ADP0731	red mottled	Kabwe, ZA	42.99	88.3233	24.5667	135.953	3.9456	3.1739	2.9441	2.3052	3.1795	2.3015	1.3445	2.8336	2.3094
ADP0732	red mottled	Kabwe, ZA	40.2183	83.2067	26.9833	148.271	3.8713	3.0614	2.2247	2.0124	3.4275	2.5778	1.3818	3.2459	2.3275
ADP0734	red mottled	Kabwe, ZA	53.0383	105.675	28.3667	133.769	2.8633	2.9761	2.0896	1.8678	3.0126	1.4256	1.8202	3.5717	1.9022
ADP0735	red mottled	Kabwe, ZA	57.8483	119.482	17.825	139.944	3.5317	3.3257	1.9472	1.9425	3.2939	2.4776	1.2222	2.925	1.9828
ADP0736	red mottled	Kabwe, ZA	52.5867	103.848	37.5917	131.214	3.2188	2.4363	2.5531	1.7734	3.1858	2.0331	1.6062	3.3698	2.2729
ADP0737	red mottled	Kabwe, ZA	48.9217	97.8417	35.45	135.857	2.6171	2.897	2.6391	1.5124	2.568	1.432	1.1115	2.877	2.1417
ADP0740	red mottled	Kabwe, ZA	50.7	99.5483	36.8	133.977	3.1444	2.6552	2.4622	1.2539	3.3341	2.3406	1.1855	2.6373	2.4407
ADP0742	DRK	Kabwe, ZA	41.7683	87.1333	41.9833	138.974	3.488	3.766	2.5543	2.4828	3.1337	1.7443	2.1349	2.9167	1.996
ADP0743	DRK	Kabwe, ZA	35.8167	74.535	28.3917	137.179	2.998	2.708	2.1511	1.5392	3.4986	1.5885	1.7275	2.9844	2.3688
ADP0746	DRK	Kabwe, ZA	48.81	97.9483	27.5333	128.864	3.0296	1.9983	1.8102	1.9754	2.4976	1.0552	1.6389	3.5481	2.8102
ADP0750	DRK	Kabwe, ZA	38.37	79.6783	31.9917	145.744	2.7867	3.3093	2.0502	1.8919	3.1465	1.6303	1.4283	2.9901	1.3648
ADP0753	black and white	Kabwe, ZA	29.4983	60.3817	32.625	145.627	2.51	2.4443	2.0587	2.0972	2.9771	1.6068	0.9556	4.0389	1.6195
ADP0760	yellow	Kabwe, ZA	44.6383	88.0083	35.4583	153.911	3.6973	3.5357	2.5042	1.7456	3.5144	2.1624	1.5052	3.1107	2.2145
ADP0763	purple speckled	Kabwe, ZA	42.7883	85.02	35.9833	137.281	3.7063	2.4717	2.2229	1.8067	3.7648	2.2442	1.3123	3.3597	2.0476
ADP0764	red	Kabwe, ZA	40.88	81.815	34.2083	127.6	3.1346	2.7548	2.2663	1.8753	3.6171	1.9029	1.2122	3.012	1.8725
ADP0765	DRK	Kabwe, ZA	46.4833	94.725	25.5583	135.256	3.4829	3.34	2.6648	2.379	3.1982	1.7723	1.5426	3.6762	2.2479
ADP0769	cranberry	Kabwe, ZA	48.3033	100.963	33.3583	137.782	2.6295	2.8256	1.9745	2.2621	2.2639	0.8781	1.6076	3.2264	1.9094
ADP0771	cranberry	Kabwe, ZA	45.4783	92.3367	39.0417	133.995	3.2334	3.761	1.5512	2.1468	2.6815	1.3579	1.7833	2.9577	2.1249
ADP0774	LRK	Kabwe, ZA	36.505	75.7517	75.5333	138.767	3.7857	2.7739	2.9252	2.7878	2.768	1.5425	2.0523	2.7511	2.5181
ADP0782	LRK	Kabwe, ZA	38.3983	80.1433	40.4583	135.367	3.2943	2.4454	3.3418	2.1439	3.404	1.493	1.9471	2.8835	2.1553
ADP0789	red speckled	Kabwe, ZA	41.855	67.5033	36.6417	143.69	3.3659	2.8843	2.3266	2.0549	3.282	1.904	1.5061	2.7873	2.0225
ADP0794	cranberry	Kabwe, ZA	50.5067	97.7883	34.2667	131.708	3.9957	3.3241	2.5384	2.591	3.0967	1.6922	2.2069	2.8683	2.3702
ADP0001	red mottled	Lusaka, ZA	55.02	112.665	24.0333	127.009	4.1414	3.494	3.3729	1.9921	3.3465	1.8649	1.4647	3.4596	2.2478
ADP0002	purple speckled	Lusaka, ZA	42.4383	84.1533	53.7083	141.011	3.8155	2.9333	2.1514	2.2248	2.8353	1.4693	1.2768	2.9914	1.9566
ADP0003	red	Lusaka, ZA	49.845	93.575	29.025	130.83	3.4945	2.9831	2.584	1.7292	3.4559	2.1246	1.5235	3.0281	1.503
ADP0004	striped	Lusaka, ZA	54.21	105.723	33.9083	139.878	4.0973	3.3944	1.9911	2.0823	3.5789	2.6596	1.035	2.7135	2.1098
ADP0007	yellow	Lusaka, ZA	34.7933	67.5083	36.3	132.714	2.5927	3.1059	2.1826	1.5695	2.2359	1.4452	1.2918	3.2877	1.7924
ADP0009	red mottled	Lusaka, ZA	52.3683	105.553	29.8833	141.516	4.0393	3.4637	2.4613	2.2384	2.9441	1.9218	1.2498	2.9523	2.4922
ADP0010	DRK	Lusaka, ZA	52.1833	104.323	39.7083	137.783	3.4757	3.2862	2.7674	1.808	3.0918	1.7801	1.0764	2.9699	2.5113
ADP0011	red	Lusaka, ZA	49.1733	95.1117	36.8333	125.604	3.0121	3.1703	2.0067	1.6518	3.1234	1.7042	1.165	2.9146	2.4685
ADP0012	DRK	Lusaka, ZA	47.8767	100.64	38.7167	143.188	3.4006	3.1943	2.358	1.4962	3.3195	2.2297	1.2395	3.364	1.8722
ADP0013	DRK	Lusaka, ZA	36.615	73.58	27.8417	129.974	2.9993	3.1508	2.1772	1.8105	2.6711	1.3354	1.3929	2.9805	2.4668
ADP0014	yellow	Lusaka, ZA	38.7017	75.5733	34.9	136.883	3.2987	3.2266	3.3371	2.765	3.1035	1.2779	1.6282	3.3804	2.0285
ADP0015	DRK	Lusaka, ZA	40.025	85.4567	62.6583	157.03	3.2025	3.0215	2.9954	1.482	2.8902	1.9943	1.0888	2.7126	1.7856
ADP0017	DRK	Lusaka, ZA	46.4583	96.4567	36.7083	144.601	3.8462	2.8224	2.7426	2.2684	3.3661	1.7219	1.4778	2.4678	2.2165
ADP0018	DRK	Lusaka, ZA	46.04	94.315	48.2083	129.741	2.5399	2.6355	2.2217	1.4372	2.5502	1.5969	1.1522	3.3294	2.0987
ADP0019	striped	Lusaka, ZA	44.3083	88.7733	32.6667	124.755	3.4386	2.5906	3.2374	2.0251	3.1984	1.5297	1.1094	3.6462	1.7157
ADP0020	yellow	Lusaka, ZA	44.195	89.9017	30.625	134.339	3.4936	2.6429	2.1076	2.1994	2.9827	1.4532	2.1513	2.3654	2.1023
ADP0021	yellow	Lusaka, ZA	43.3483	85.5083	47.3417	131.952	2.7299	2.7964	1.9675	1.6078	3.7109	1.5883	1.2126	2.4634	1.8111
ADP0022	red	Lusaka, ZA	38.185	73.0417	40.55	122.964	3.1269	3.4628	1.8819	1.6035	3.2802	1.9249	1.1124	2.7448	1.8797
ADP0023	red	Lusaka, ZA	38.2583	76.6417	41.5167	132.668	2.7945	2.8812	2.3097	1.7285	2.6055	1.6293	1.3518	2.2779	1.9416
ADP0024	yellow	Lusaka, ZA	44.3733	88.1883	29.15	126.86	3.183	3.1778	2.3548	1.9368	3.2783	2.0295	1.1809	3.1572	2.108
ADP0025	purple speckled	Lusaka, ZA	37.6367	70.6533	44.5083	131.564	2.896	2.6076	2.9854	1.7086	3.0934	1.5218	1.371	3.2932	1.6164
ADP0027	brown	Lusaka, ZA	38.3583	77.8367	40.8167	127.088	3.0781	3.1304	2.5162	2.1787	2.7135	1.8059	1.2721	3.3649	2.3602
ADP0028	yellow	Lusaka, ZA	35.5	71.475	34.3083	139.199	3.4063	3.1287	2.8494	2.003	3.1579	1.4064	1.3614	3.529	2.0122
ADP0030	black	Lusaka, ZA	31.5667	60.7267	28.2	114.948	3.0438	2.6253	2.2341	2.2438	3.0589	1.2184	1.6261	3.9104	1.8876
ADP0031	DRK	Lusaka, ZA	43.0983	88.2167	48.1583	136.19	2.8304	2.4305	2.9028	1.6741	2.7942	1.5735	1.2833	3.2921	2.0486
ADP0032	DRK	Lusaka, ZA	36.255	77.495	25.8833	152.577	3.3633	3.7334	2.3443	2.5857	2.8158	1.2454	1.9724	2.94	2.2051
ADP0033	purple speckled	Lusaka, ZA	43.68	87.6117	37.475	134.913	2.9254	3.2792	2.0282	1.3039	3.2464	2.3429	1.093	3.3967	2.3335
ADP0034	purple speckled	Lusaka, ZA	45.9267	90.3433	37.8	130.164	3.7553	3.5445	2.5332	2.1093	2.9425	2.0462	1.0845	3.0776	2.5609
ADP0036	red mottled	Lusaka, ZA	56.5167	113.125	28.8833	138.558	3.1796	2.3345	2.2008	1.2818	3.383	2.4554	0.9471	4.0506	2.1756
ADP0037	brown	Lusaka, ZA	47.6933	100.262	29.9167	118.214	3.7911	3.254	3.2578	2.517	2.7208	1.4702	1.5847	3.0229	2.1837
ADP0038	DRK	Lusaka, ZA	46.1117	96.5417	29.4667	130.05	3.895	3.2053	3.355	1.9091	3.3846	1.4808	1.6371	2.1749	2.7855
ADP0039	red mottled	Lusaka, ZA	47.1917	91.07	27.9083	137.557	3.3896	3.0048	2.4034	2.3015	2.8122	1.7657	1.5077	2.4448	1.6117
ADP0041	DRK	Lusaka, ZA	34.5033	69.8267	29.7167	131.657	2.9444	3.4891	2.1992	1.7478	2.9195	1.4486	1.5851	2.3635	2.4779
ADP0043	DRK	Lusaka, ZA	36.725	76.1617	45.525	131.587	2.278	2.7781	2.1319	1.8302	2.6409	1.2088	1.1264	3.2206	2.2303
ADP0044	purple speckled	Lusaka, ZA	42.1983	85.3233	34.6333	138.868	2.9331	2.923	1.8538	2.4703	3.401	1.3345	1.3123	2.6529	1.853
ADP0045	purple speckled	Lusaka, ZA	43.3133	83.9533	28.975	129.541	3.8	3.1393	2.2545	2.1899	2.9979	2.586	0.8683	2.5496	1.7512
ADP0047	brown	Lusaka, ZA	51.4517	102.158	27.9833	122.547	3.0355	2.8681	2.2526	2.0295	2.759	1.4919	1.0561	3.2779	2.809
ADP0048	red	Lusaka, ZA	24.2667	47.875	37.9917	133.533	3.4616	3.0179	3.5499	2.0806	2.6344	1.2277	2.794	2.6206	2.1787
ADP0049	DRK	Lusaka, ZA	43.695	87.91	35.7583	134.302	3.5884	3.2824	2.2678	1.9646	3.1832	2.0117	1.1234	2.5938	2.0746
ADP0050	yellow	Lusaka, ZA	43.15	86.8167	31.9833	136.986	3.6031	3.5643	3.0275	2.2133	2.7783	1.6459	1.6572	2.9478	2.459
ADP0051	purple speckled	Lusaka, ZA	44.9667	85.9883	29.75	125.803	3.3706	2.9764	2.8115	2.4985	3.0269	1.9408	1.3629	3.3817	2.1493
ADP0052	purple speckled	Lusaka, ZA	41.2733	80.48	29.5417	135.411	3.2885	2.8863	2.6068	2.138	2.8989	1.8998	1.0712	2.6771	2.6828
ADP0054	cranberry	Lusaka, ZA	40.3133	77.935	28.975	139.176	3.6118	2.8411	2.1542	2.2587	3.7179	1.8735	1.2042	2.3464	1.8108
ADP0058	DRK	Lusaka, ZA	38.675	80.1083	60.0833	137.37	3.4815	2.8688	2.589	1.5035	2.3423	1.4569	1.5423	3.0725	2.1596
ADP0060	DRK	Lusaka, ZA	33.6883	70.47	29.8167	137.446	3.1243	2.5666	2.9624	2.235	2.527	1.2988	1.3202	2.9212	2.5074
ADP0061	cranberry	Lusaka, ZA	37.1933	70.88	40.275	121.684	3.0488	2.7618	2.5636	1.6315	2.8675	2.1663	1.1618	3.2655	1.8385
ADP0062	red speckled	Lusaka, ZA	38.025	74.6617	33.8583	134.707	2.9945	3.0645	2.8051	1.4192	2.9934	1.7443	1.0853	2.9437	1.9829
ADP0064	yellow	Lusaka, ZA	34.91	70.6467	34.9583	135.016	2.9248	2.6508	2.7374	1.99	2.9288	1.6714	0.9469	2.446	2.1855
ADP0065	red	Lusaka, ZA	45.06	89.8067	30.85	112.991	3.6357	3.2921	1.6628	2.797	3.0877	2.0928	1.1737	2.6195	1.9358
ADP0066	yellow	Lusaka, ZA	35.1717	71.46	36	139.296	2.8426	2.6284	2.2161	2.2962	3.0743	1.3273	1.4516	2.4601	2.0665
ADP0067	yellow	Lusaka, ZA	30.1133	60.3633	26.8583	133.591	2.9968	3.0399	3.4166	2.049	2.533	1.5312	1.259	2.0626	2.3499
ADP0068	purple speckled	Lusaka, ZA	47.1867	91.7867	26.8667	118.936	3.3792	3.0476	1.9745	2.0011	3.0459	2.1844	1.4383	3.0456	2.0811
ADP0070	DRK	Lusaka, ZA	40.445	82.6917	28.5	139.213	3.7088	2.9418	3.427	2.1166	2.7372	1.5122	1.2698	3.2265	2.2091
ADP0071	yellow	Lusaka, ZA	48.77	98.3383	27.1583	126.745	3.5708	2.9808	2.6759	1.8837	2.9477	2.566	1.8922	2.6644	2.3342
ADP0073	brown	Lusaka, ZA	54.5467	109.378	28.475	124.714	3.0061	2.8703	2.4373	2.6508	3.4779	1.2804	1.4699	2.9199	2.1122
ADP0076	purple speckled	Lusaka, ZA	43.155	82.73	28.2417	127.982	2.8751	2.8749	1.7624	1.4667	3.2118	1.6654	1.2177	2.8545	1.6134
ADP0077	purple speckled	Lusaka, ZA	47.885	97.7517	24.5917	131.455	3.8369	3.0062	2.5391	2.3084	3.4438	1.5533	1.3377	2.6381	2.021
ADP0081	purple speckled	Lusaka, ZA	46.485	90.3467	26.175	129.699	3.0712	2.8274	2.077	1.6636	2.9609	2.4958	0.9677	2.4794	1.5271
ADP0082	purple speckled	Lusaka, ZA	39.3867	76.9183	29.3833	126.332	2.9289	2.9494	2.9052	2.2644	3.1874	1.6323	1.0908	2.6723	1.8669
ADP0085	purple speckled	Lusaka, ZA	41.0267	84.3183	26.75	138.302	3.4277	2.8375	2.8203	1.7637	3.1872	1.4935	1.4024	2.9828	2.3124
ADP0086	purple speckled	Lusaka, ZA	51.99	104.815	24.0583	135.554	3.7679	2.6266	3.4484	2.0289	3.1625	2.1783	1.0968	2.6802	2.5144
ADP0087	purple speckled	Lusaka, ZA	44.1383	87.22	35.925	138.161	3.05	2.7995	2.8198	1.7588	2.7247	1.8824	1.2983	2.5923	1.752
ADP0089	purple speckled	Lusaka, ZA	46.4617	89.6783	28.725	129.152	3.4474	3.2687	2.8599	2.1777	3.0937	2.0908	1.2772	2.6034	2.5943
ADP0090	striped	Lusaka, ZA	70.235	142.097	26.225	116.465	3.7714	3.2636	1.8935	2.0436	3.4792	1.8664	1.4052	2.7837	2.2289
ADP0092	yellow	Lusaka, ZA	31.8617	65.6067	27.3917	134.164	2.9629	2.1478	3.6232	2.0026	3.1313	1.8635	1.4187	2.6019	2.4924
ADP0093	yellow	Lusaka, ZA	31.45	65.28	23.1417	135.69	3.2603	2.5801	1.9542	2.1124	2.6429	1.883	1.3768	2.5208	1.8967
ADP0094	yellow	Lusaka, ZA	39.3967	80.53	29.675	127.266	3.0821	2.997	2.9778	2.3937	3.2505	2.151	1.1211	3.0635	2.2346
ADP0095	striped	Lusaka, ZA	57.22	117.23	31.8917	128.169	3.5431	3.0773	2.3902	2.4232	3.5365	1.7846	1.3079	3.1986	2.0551
ADP0096	DRK	Lusaka, ZA	47.03	93.3083	29.4083	126.011	4.1025	3.804	2.6502	2.2678	3.2609	1.8557	1.7672	2.9622	2.0087
ADP0098	DRK	Lusaka, ZA	37.7417	77.1183	29.125	132.677	3.4978	3.1248	2.605	2.3275	2.8234	1.708	1.5392	3.5201	1.9263
ADP0099	DRK	Lusaka, ZA	46.6	96.32	36.925	136.85	3.2848	2.8193	2.5765	2.2715	2.6079	1.2361	1.3929	3.0106	2.3626
ADP0100	purple speckled	Lusaka, ZA	30.6333	60.5583	46.7333	133.256	3.5487	3.2367	3.0363	2.5223	2.6948	1.4556	1.0795	2.8231	2.1344
ADP0101	white	Lusaka, ZA	34.1083	68.7183	28.6	140.444	3.034	1.7521	2.2441	2.7969	3.083	1.3746	1.3725	2.7836	2.5135
ADP0102	purple speckled	Lusaka, ZA	45.0983	89.5583	39.0167	136.216	3.1404	2.0786	2.5776	1.8175	2.991	1.7669	1.3046	3.2592	2.1089
ADP0103	red	Lusaka, ZA	38.6917	74.9233	24.4417	129.054	3.6965	3.9329	2.6761	2.0295	2.5696	1.9198	1.8288	2.964	1.8335
ADP0105	DRK	Lusaka, ZA	45.5012	89.3519	34.4917	132.564	2.6845	2.2525	2.5249	1.7253	3.2226	2.1857	1.1873	3.4113	2.0183
ADP0106	purple speckled	Lusaka, ZA	35.4783	75.785	26.1833	143.354	3.0961	3.2139	2.7351	2.0774	2.7902	1.2644	1.5273	3.5552	2.2846
ADP0107	purple speckled	Lusaka, ZA	38.005	74.4117	30.5917	132.061	3.7509	2.9176	2.7885	1.7378	3.0722	2.593	1.3748	2.6543	1.8452
ADP0108	yellow	Lusaka, ZA	40.78	84.3167	26.8333	131.663	3.4079	2.8106	2.8032	1.9201	3.3036	1.6626	1.17	2.6451	2.4023
ADP0109	purple speckled	Lusaka, ZA	47.7583	87.2883	24.575	119.913	3.6822	2.9655	2.2033	1.8631	3.0225	1.9878	1.308	2.6938	2.3963
ADP0110	cranberry	Lusaka, ZA	37.0167	76.07	32.15	133.127	4.1671	2.6943	2.8618	2.097	2.4956	1.5874	1.528	2.2563	2.3326
ADP0111	yellow	Lusaka, ZA	43.55	87.215	30.8333	135.125	3.1637	2.4275	2.8836	2.2397	3.4814	1.2632	1.0115	3.5384	1.9255
ADP0113	cranberry	Lusaka, ZA	53.7333	102.753	31.4917	122.817	2.9491	3.34	2.2037	1.7502	2.9634	1.588	1.0983	3.9607	2.2499
ADP0114	cranberry	Lusaka, ZA	54.875	106.298	34.6833	125.609	3.4997	3.5508	3.0219	2.639	3.2505	1.4434	1.7725	2.4969	1.9786
ADP0117	purple mottled	Lusaka, ZA	37.42	83.8033	31.125	169.682	2.7647	3.6718	2.4789	1.9691	2.6927	1.3757	0.8598	2.8747	2.2047
ADP0118	cranberry	Lusaka, ZA	41.5367	78.9433	33.8333	132.241	2.8383	3.3046	2.8081	1.7336	2.7946	1.6015	1.2673	3.4791	1.7689
ADP0119	red mottled	Lusaka, ZA	52.1217	105.698	23.2833	133.638	3.9051	3.2857	3.6124	1.5882	3.8299	2.6525	0.9516	3.0758	2.2914
ADP0120	cranberry	Lusaka, ZA	49.5883	94.145	41.875	122.133	3.5402	3.2574	2.7231	1.3743	3.3353	2.0007	1.3968	2.7474	1.7935
ADP0121	cranberry	Lusaka, ZA	41.965	81.1633	54.075	122.6	2.5516	3.3497	2.7146	1.8908	2.1594	1.1815	1.641	3.5026	2.0269
ADP0122	cranberry	Lusaka, ZA	38.3933	78.9233	34.7583	140.262	3.4234	3.2924	2.9348	1.545	3.1718	1.9026	1.3701	3.2465	2.4065
ADP0123	cranberry	Lusaka, ZA	47.8967	93.28	37.7667	135.566	3.5011	3.1463	2.6951	2.2143	2.7758	1.3037	1.6572	3.4615	1.8864
ADP0124	yellow	Lusaka, ZA	34.8933	68.3333	28.6917	138.226	2.6832	1.9866	2.1862	1.6883	3.2947	1.8892	1.1134	2.5116	2.5209
ADP0166	red mottled	Lusaka, ZA	51.4217	107.617	22.75	137.101	4.4041	3.9269	1.9415	3.0829	3.1958	2.1639	1.7926	3.0418	2.4046
ADP0186	DRK	Lusaka, ZA	50.3067	103.387	30.7583	130.674	3.5683	3.3876	2.2646	2.2776	3.7046	2.1456	1.4277	2.8094	2.0391
ADP0190	purple speckled	Lusaka, ZA	47.7533	95.1517	25.6417	127.112	3.8788	3.2167	3.7677	2.3429	3.4841	1.8145	1.8736	3.2235	2.3533
ADP0191	cranberry	Lusaka, ZA	51.245	103.322	39.4417	130.401	3.7085	3.1388	2.7037	2.1706	3.5219	1.5802	1.5103	2.2423	2.6048
ADP0196	cranberry	Lusaka, ZA	45.3017	92.255	41.9833	137.857	2.8139	3.1668	2.6389	1.7863	3.2738	1.3504	1.5144	2.656	2.6168
ADP0199	pink	Lusaka, ZA	54.6267	112.31	33.55	136.265	3.209	3.8999	2.083	2.5299	2.3382	0.9173	2.2475	3.3464	2.2397
ADP0205	red mottled	Lusaka, ZA	55.8033	112.035	30.5667	137.544	3.0972	3.7687	2.5819	1.5854	3.1944	1.9822	1.1801	3.3659	2.2633
ADP0206	white	Lusaka, ZA	49.8783	98.91	24.9833	138.305	2.5527	2.3284	2.1116	1.2413	3.746	2.2341	0.7485	2.416	1.8061
ADP0207	jcattle	Lusaka, ZA	44.1433	90.4583	33.6667	132.832	2.4103	2.6491	2.2529	2.0952	2.5742	1.4528	1.2359	2.8048	2.8753
ADP0208	red mottled	Lusaka, ZA	52.56	102.588	28.8667	127.437	4.0689	2.7198	3.1088	2.3789	2.8941	1.9559	1.5416	2.8616	2.0959
ADP0211	red mottled	Lusaka, ZA	53.025	110.523	21.0583	134.356	4.1739	3.6498	2.9555	1.9844	3.4014	3.103	1.6198	3.1646	2.7811
ADP0212	yellow	Lusaka, ZA	48.9267	93.2017	26.6083	137.383	3.9065	3.2822	3.3197	2.0784	3.7731	2.1983	1.1524	2.2203	2.0578
ADP0213	gray	Lusaka, ZA	42.195	82.4233	32.95	125.119	3.4282	3.1836	3.8096	2.1713	3.1293	1.7438	1.2138	2.7849	1.7923
ADP0214	black	Lusaka, ZA	44.6383	88.7383	27.375	125.077	3.4156	3.5524	2.2603	1.8072	3.0381	2.3419	1.3442	3.0215	1.8764
ADP0220	DRK	Lusaka, ZA	50.6683	102.662	36.7833	124.632	3.2038	3.3488	2.3745	1.7001	2.7373	1.4542	1.4702	2.2979	1.4728
ADP0224	yellow eye	Lusaka, ZA	40.245	80.225	26.725	138.419	3.9023	2.9176	3.2225	1.5729	3.1215	2.1624	1.26	2.5976	2.0701
ADP0225	LRK	Lusaka, ZA	46.7733	94.3783	34.6167	134.464	4.1183	3.3008	2.8344	2.7232	3.6523	2.223	1.2512	3.0423	2.1628
ADP0232	white	Lusaka, ZA	46.9783	92.0017	39.425	137.317	2.536	3.9972	2.2215	1.7314	3.5165	1.1067	1.11	3.5159	1.569
ADP0242	cranberry	Lusaka, ZA	49.105	99	30.5417	128.961	3.217	3.6565	2.8133	2.1554	3.0715	1.9689	1.149	3.0128	2.0076
ADP0247	cranberry	Lusaka, ZA	42.905	79.39	29.4917	118.106	2.1458	2.7322	2.5431	1.6489	3.2597	1.2897	1.2559	3.4096	1.6509
ADP0255	yellow	Lusaka, ZA	46.6867	90.7033	34.45	120.703	3.9406	3.2428	4.0217	2.0722	2.8962	2.746	1.7248	3.225	2.0452
ADP0267	purple cranberry	Lusaka, ZA	51.6933	109.495	22.6917	138.809	4.5139	4.2455	3.1426	3.3913	3.3414	2.0596	1.8907	3.0785	2.4768
ADP0269	white	Lusaka, ZA	53.2083	108.175	27.375	145.392	2.8867	1.7539	2.6463	1.3558	3.8892	2.1788	0.8897	2.1716	1.9409
ADP0276	yellow	Lusaka, ZA	59.5667	103.028	36.6667	118.949	4.4599	2.6731	2.2249	2.0083	3.3235	2.9021	2.1886	3.1528	1.83
ADP0277	purple mottled	Lusaka, ZA	45.4667	91.7533	32.9667	137.358	3.955	3.7755	2.8599	2.2305	3.0614	1.8374	1.0931	2.9193	1.9002
ADP0280	white	Lusaka, ZA	50.6017	106.537	33.6333	135.368	3.3567	3.7755	2.8599	1.6942	3.8517	2.0921	1.1423	2.8066	2.1933
ADP0303	yellow	Lusaka, ZA	72.1467	143.513	26.3833	136.793	4.4246	4.3003	2.329	2.1282	3.9016	2.4354	1.3765	2.2969	2.2966
ADP0310	cranberry	Lusaka, ZA	51.1317	101.275	32.4083	134.813	4.0032	3.3265	3.3677	2.1379	3.4279	1.8974	1.2361	3.0967	2.5738
ADP0324	DRK	Lusaka, ZA	54.5117	108.66	32.8917	134.895	3.2987	3.4068	2.5244	2.0223	2.6948	2.2056	1.2045	2.5731	2.1969
ADP0336	red mottled	Lusaka, ZA	51.6833	102.775	35.2417	141.37	3.4922	3.7755	2.8599	1.8608	3.6772	2.0715	1.3415	3.2132	2.5036
ADP0345	DRK	Lusaka, ZA	68.4267	133.788	29.825	123.985	3.2598	4.0332	1.8352	2.0068	3.4937	1.9667	1.1603	3.2562	1.9215
ADP0346	red mottled	Lusaka, ZA	46.9317	93.5617	33.3	134.6	3.2647	3.983	2.666	1.8409	2.8141	2.0857	1.1697	2.4925	1.794
ADP0350	red mottled	Lusaka, ZA	37.7133	75.9533	34.65	133.788	3.5085	3.7755	2.8599	2.6618	2.8105	1.3097	1.9281	3.2143	2.2512
ADP0353	brown	Lusaka, ZA	48.7633	98.8667	32.8667	135.095	2.348	3.145	2.1872	1.8258	3.1262	1.8597	0.904	3.5664	2.1108
ADP0354	purple speckled	Lusaka, ZA	42.835	85.12	30.875	133.196	3.6049	3.9587	2.2235	1.8755	3.3239	2.2454	1.1301	3.2425	2.314
ADP0366	red	Lusaka, ZA	54.2617	111.627	27.9833	132.689	3.0775	3.7755	2.8599	1.8028	2.5582	1.9212	1.4998	3.0246	2.3739
ADP0367	cranberry	Lusaka, ZA	44.6767	92.5417	22.2167	142.204	3.2634	3.1893	3.1003	2.4937	3.2634	1.7969	1.5702	2.8326	2.2637
ADP0368	pink	Lusaka, ZA	46.135	92.295	27.2833	138.048	3.6559	2.3615	2.3905	1.9302	3.7576	2.2679	1.2291	2.9923	2.2633
ADP0376	DRK	Lusaka, ZA	47.8833	99.3083	35.8417	138.459	3.6944	4.797	2.0445	1.8316	2.8061	1.7562	1.636	2.8199	2.1454
ADP0383	red mottled	Lusaka, ZA	42.7767	84.745	30.3833	139.648	4.1293	3.7259	2.6218	1.4365	3.0904	2.3533	1.2292	2.8607	1.9908
ADP0390	DRK	Lusaka, ZA	37.25	74.5633	50.275	140.558	3.162	3.2293	2.3819	1.9253	2.7215	1.2932	1.2312	2.7193	1.9696
ADP0391	LRK	Lusaka, ZA	43.105	87.005	45.0917	138.457	3.6387	4.0062	3.1742	2.2327	2.4554	1.1273	1.5769	2.8251	2.0338
ADP0417	DRK	Lusaka, ZA	60.795	121.15	30.9	132.135	3.6579	3.0201	3.2793	1.9983	3.2661	1.6326	1.5043	2.7931	2.2047
ADP0427	LRK	Lusaka, ZA	46.4133	91.4117	42.1917	133.873	3.5557	2.7593	3.571	2.4232	2.9451	1.4169	1.3666	3.1112	2.3044
ADP0428	red speckled	Lusaka, ZA	31.32	61.4917	40.2	139.016	3.4442	3.6647	3.2716	2.0189	2.699	2.2175	1.7832	3.1407	1.6653
ADP0429	red speckled	Lusaka, ZA	41.1783	66.2933	30.35	135.58	3.3442	3.3098	2.5551	2.1932	3.2105	1.2239	1.4166	3.1053	2.3823
ADP0430	red speckled	Lusaka, ZA	34.455	68.5917	31.5833	128.055	3.6464	3.2304	2.8028	2.6686	2.9792	1.7414	1.6552	3.1587	2.1664
ADP0431	red speckled	Lusaka, ZA	26.7033	52.8983	25.4833	137.944	3.5372	3.5937	2.7869	2.5135	2.4042	1.4818	1.6134	3.144	2.0425
ADP0432	red mottled	Lusaka, ZA	36.6633	74.27	35.5	147.156	3.3435	2.6775	2.4111	1.5536	2.9222	1.2503	1.3037	2.2008	2.067
ADP0433	red mottled	Lusaka, ZA	32.7633	67.4567	85.75	137.08	3.0701	3.5046	3.1118	2.3355	2.1852	1.3741	1.9991	3.0486	1.957
ADP0434	red mottled	Lusaka, ZA	44.8867	89.2867	49.3917	132.293	3.0493	3.8019	2.8247	1.7812	2.8263	1.2298	1.0237	3.8346	2.2002
ADP0437	red mottled	Lusaka, ZA	40.0417	79.54	40.7667	137.247	3.5709	3.0625	2.7167	2.0836	3.1706	1.6039	1.2469	2.9391	2.1446
ADP0438	red mottled	Lusaka, ZA	27.9333	55.8833	25.5583	134.241	3.1449	4.1199	2.1435	2.4515	2.8608	1.6796	1.9005	3.3376	2.0612
ADP0442	red mottled	Lusaka, ZA	44.175	88.5633	30.325	138.175	3.8858	4.4798	2.5845	2.1266	2.597	1.4294	1.8959	3.7398	2.1838
ADP0450	white	Lusaka, ZA	46.7733	100.512	29.4583	153.83	3.2397	2.4383	3.5582	1.8478	3.0493	1.6108	1.0361	2.8332	2.1493
ADP0452	white	Lusaka, ZA	37.44	80.0217	26.0417	149.933	2.8792	3.7336	1.8911	1.4467	3.0478	1.3253	1.2786	2.4927	2.756
ADP0454	red mottled	Lusaka, ZA	58.9533	120.618	23.8667	135.011	3.6601	4.1065	2.2401	2.5092	3.0544	1.9306	1.5316	2.872	1.9546
ADP0455	red mottled	Lusaka, ZA	53.4817	115.09	66.8333	139.808	2.902	2.674	3.088	2.6594	3.0503	1.2324	1.5185	2.7999	2.2446
ADP0456	yellow	Lusaka, ZA	43.045	86.2133	35.2333	123.877	3.5909	3.5362	2.4627	1.8568	3.4069	1.9202	1.2732	2.714	2.5797
ADP0457	red mottled	Lusaka, ZA	54.9967	113.052	21.6417	139.368	3.7268	2.9907	2.7536	1.963	3.1398	2.4795	1.7436	3.2221	1.8043
ADP0458	red mottled	Lusaka, ZA	40.87	83.6433	23.3917	134.246	3.5541	4.3187	2.6426	1.9504	2.8877	1.8789	1.6318	2.8358	2.0829
ADP0459	cranberry	Lusaka, ZA	46.8033	94.115	41.7333	140.311	3.7617	3.1123	2.802	1.8594	2.9558	1.3682	1.2983	2.5756	1.8309
ADP0460	purple mottled	Lusaka, ZA	41.355	83.85	24.9917	134.809	3.8272	3.815	2.8742	2.1982	3.6786	1.8663	1.5508	2.1645	1.9175
ADP0462	yellow	Lusaka, ZA	31.7083	63.0217	24.2417	130.427	3.1188	3.9194	2.505	1.6786	2.7628	1.7196	1.5817	2.8932	1.8875
ADP0464	DRK	Lusaka, ZA	34.73	68.8983	28.9417	131.29	3.0333	3.2648	2.5265	2.0575	2.7737	1.5958	1.6745	2.8735	1.9024
ADP0465	yellow	Lusaka, ZA	28.5783	56.2883	27.3333	125.694	3.6654	2.9589	2.3085	2.6254	2.734	2.0522	1.4982	3.2866	2.142
ADP0466	purple speckled	Lusaka, ZA	42.6217	84.4267	44.6	134.487	3.3163	2.9807	2.391	1.9921	3.0139	1.3638	1.1689	3.0654	1.9781
ADP0468	yellow	Lusaka, ZA	44.4286	87.257	34.4583	132.907	3.0714	4.1468	2.5753	2.0814	2.7343	2.0657	1.4857	3.2103	2.1484
ADP0469	white	Lusaka, ZA	39.5967	79.5933	22.5583	146.711	3.4796	2.6782	2.1286	1.9365	3.301	1.6844	0.916	1.6317	2.6243
ADP0470	red speckled	Lusaka, ZA	35.8417	73.195	38.1583	129.764	3.3446	3.3488	2.9685	1.9282	3.2913	1.292	0.9233	2.2139	2.498
ADP0472	brown	Lusaka, ZA	31.6583	65.1767	32.3583	143.429	2.6607	3.1456	2.378	2.1595	3.3629	1.7845	1.7682	2.5208	2.2863
ADP0474	red mottled	Lusaka, ZA	67.0867	130.65	24.6167	128.411	3.8525	3.0168	2.6372	1.7142	2.9179	2.3514	0.9747	2.6032	2.0432
ADP0475	yellow	Lusaka, ZA	31.9483	64.4	31.025	136.215	3.538	2.7583	3.389	2.592	3.0006	1.3147	1.3763	2.1999	2.4739
ADP0476	yellow	Lusaka, ZA	30.765	63.065	41.7	140.969	3.2569	2.6241	2.3029	1.5009	3.6221	1.9762	1.3337	2.308	1.8075
ADP0477	purple speckled	Lusaka, ZA	45.8497	90.3947	42.6833	127.664	3.3268	3.2772	2.3938	1.3803	3.1272	1.6507	1.23	3.1037	1.8961
ADP0478	brown	Lusaka, ZA	49.6067	99.7317	33.5583	129.484	3.7205	4.1484	2.5545	1.3155	2.6144	1.9697	0.9376	2.8776	2.2125
ADP0479	yellow	Lusaka, ZA	41.26	80.6833	30.5667	136.443	3.31	3.6935	1.9954	2.1155	2.7228	1.2402	1.4288	3.2937	1.4828
ADP0480	purple mottled	Lusaka, ZA	37.71	76.95	29.4417	141.825	3.3752	3.4127	2.7453	2.1261	3.6945	1.6784	1.364	3.0727	1.9685
ADP0481	red mottled	Lusaka, ZA	53.8383	110.845	27.7583	138.883	3.5997	3.6685	2.9473	2.1325	3.1825	1.643	1.1805	2.9792	2.2371
ADP0483	yellow	Lusaka, ZA	47.7083	94.2233	37.5583	127.584	3.4144	2.88	2.6355	1.8055	3.5341	1.8714	1.0546	3.0044	2.3501
ADP0508	yellow	Lusaka, ZA	36.385	74.5867	31.1583	138.547	3.0367	3.9921	2.7765	1.7311	2.9536	1.4507	1.1352	2.4621	2.3689
ADP0509	yellow	Lusaka, ZA	41.4483	81.95	32.8	137.158	3.0092	3.0917	2.6013	2.0175	3.4689	1.9221	1.1807	2.6173	2.1096
ADP0510	jcattle	Lusaka, ZA	43.0183	89.4683	32.0333	136.111	3.0678	2.916	3.0313	2.26	3.5141	1.44	1.3864	2.4566	2.8867
ADP0511	yellow	Lusaka, ZA	34.4433	67.9567	29.9833	131.599	3.2629	3.046	2.6809	1.8792	3.1394	2.0716	1.2119	2.4875	2.1579
ADP0512	yellow	Lusaka, ZA	44.565	93.8883	25.2083	141.211	3.6706	2.2016	2.659	1.6653	3.7211	2.0242	0.9159	2.7904	2.8526
ADP0513	yellow	Lusaka, ZA	35.055	69.785	30.4333	135.552	3.357	2.9173	3.1626	2.0513	3.7491	1.4549	0.9275	2.6223	2.0018
ADP0514	yellow	Lusaka, ZA	32.8683	66.8833	27.2583	138.841	3.5147	3.6642	1.9694	1.8409	2.606	1.7107	1.7529	2.3675	2.919
ADP0515	cranberry	Lusaka, ZA	36.6233	76.795	28.825	151.69	4.0967	2.9132	2.5008	2.4195	3.2919	1.0117	1.4353	2.4039	2.0544
ADP0516	yellow	Lusaka, ZA	40.745	84.665	25.8917	135.233	3.0052	3.7755	2.8599	1.8603	3.235	1.8949	1.8857	2.4111	2.2722
ADP0518	yellow	Lusaka, ZA	43.8333	92.08	21.6083	145.77	2.8392	3.5206	2.196	1.9555	2.7954	1.5384	1.4469	2.4264	2.5234
ADP0519	cranberry	Lusaka, ZA	31.0017	62.435	41.7167	133.772	2.7083	3.0461	2.8695	2.2536	2.6817	1.1932	1.991	2.8781	2.1673
ADP0521	yellow	Lusaka, ZA	37.61	78.0867	20.9667	147.963	3.2927	2.4361	2.915	1.8703	3.5993	1.7568	0.9965	2.0429	2.966
ADP0523	yellow	Lusaka, ZA	39.815	77.445	36.225	131.131	3.0626	4.0336	2.1273	2.1031	2.9445	1.9509	1.0313	2.4734	1.7314
ADP0524	yellow	Lusaka, ZA	44.1183	88.14	35.725	130.481	3.5153	4.2162	2.2798	2.8382	3.1851	1.6756	1.3819	2.094	2.2661
ADP0525	red	Lusaka, ZA	42.7217	81.475	38.7583	121.084	2.7191	3.3918	2.3872	1.8508	3.517	1.5723	1.0264	3.1843	1.1315
ADP0526	red mottled	Lusaka, ZA	43.7133	89.1967	27.0333	134.694	3.4296	3.6614	2.1515	1.8751	3.1325	1.9361	0.9669	2.9754	2.2454
ADP0527	red mottled	Lusaka, ZA	52.7083	109.64	23.6083	135.561	3.6	3.9113	2.9332	2.2297	3.4642	2.4843	1.3868	3.0579	2.56
ADP0528	red mottled	Lusaka, ZA	52.155	105.963	26.0917	130.346	3.5097	3.4409	3.1343	2.0188	3.9927	1.8555	1.036	3.3383	2.4083
ADP0530	red speckled	Lusaka, ZA	40.1183	81.5667	29.0333	126.574	4.1623	3.3979	2.7454	2.2263	3.1048	1.5481	1.2034	2.9517	2.2764
ADP0531	red mottled	Lusaka, ZA	50.9167	103.988	26.0167	128.821	3.5144	3.3549	2.3683	2.0252	3.7169	2.086	1.2803	3.1106	2.035
ADP0532	yellow	Lusaka, ZA	59.035	121.833	30.7833	129.305	3.8927	3.2879	2.7825	2.7953	3.518	1.2339	0.7226	3.3036	1.9762
ADP0535	red mottled	Lusaka, ZA	49.61	100.613	27.9083	139.965	3.1929	3.8702	2.5939	1.8748	3.3779	2.1552	1.3701	3.3959	2.0724
ADP0536	red mottled	Lusaka, ZA	59.645	123.667	21.275	123.852	4.0955	3.1578	3.1569	1.6749	3.7159	2.4087	1.0547	2.6358	2.3909
ADP0537	red mottled	Lusaka, ZA	37.0633	75.5483	33.5417	135.474	3.8314	3.4501	3.1725	1.7769	3.4512	1.9566	0.8161	2.3872	2.1098
ADP0538	LRK	Lusaka, ZA	56.8117	118.88	26.2333	130.115	3.9818	3.4737	2.9501	2.9963	3.4583	1.8774	1.2012	2.7972	2.5257
ADP0540	red mottled	Lusaka, ZA	50.8867	102.215	23	134.483	3.6257	3.7221	2.9803	1.6622	3.9653	2.6087	1.2264	2.5157	2.0712
ADP0541	red mottled	Lusaka, ZA	53.5183	105.422	31.5417	143.644	3.4113	4.1182	2.8738	2.385	3.5729	1.7474	1.1657	3.6085	2.0239
ADP0543	LRK	Lusaka, ZA	46.18	94.235	26.4083	130.535	3.6275	3.292	3.0351	2.9933	2.9646	1.6655	1.5605	2.6184	2.333
ADP0544	red mottled	Lusaka, ZA	58.4933	119.057	21.8583	126.051	4.0199	3.28	2.9328	2.6118	3.3449	1.7553	1.1127	3.4701	2.3921
ADP0549	DRK	Lusaka, ZA	46.3933	91.3667	28.9167	139.409	3.7885	3.0934	1.8444	1.638	3.7442	2.6498	1.2939	2.8021	2.0578
ADP0551	red mottled	Lusaka, ZA	48.02	97.4233	22.8	128.574	3.3594	3.1607	2.5757	1.8841	3.9367	1.4451	0.8986	3.3629	2.1109
ADP0555	red mottled	Lusaka, ZA	55.625	112.745	33.2167	136.751	2.8414	3.5122	2.2567	1.3547	3.3859	2.2816	1.1927	2.9888	2.0603
ADP0556	red	Lusaka, ZA	53.8983	106.587	40.6417	136.956	3.7502	4.8961	2.0008	1.7511	3.0487	2.4284	1.7163	2.6977	2.0935
ADP0558	red	Lusaka, ZA	51.2233	91.8317	36.5333	133.082	3.0517	4.0378	2.1326	1.8173	3.523	2.2514	1.1553	2.4514	2.1253
ADP0559	yellow	Lusaka, ZA	44.6983	86.5933	31.275	133.384	3.0221	2.9031	2.2465	1.9259	3.2497	1.8999	0.9683	2.6437	2.1222
ADP0561	red mottled	Lusaka, ZA	46.92	93.935	29.2667	136.482	3.9435	4.7977	1.7367	2.2982	2.5483	2.0475	1.5149	2.0745	2.0357
ADP0562	cranberry	Lusaka, ZA	41.6433	83.0267	27.775	135.956	3.4816	3.3653	2.6817	2.2835	3.5128	1.7771	1.1086	2.5019	1.7634
ADP0564	red speckled	Lusaka, ZA	37.0783	75.7483	28.7917	138.517	4.393	3.8745	2.2515	1.9607	3.0471	2.2552	1.2641	2.4588	2.0416
ADP0566	yellow mottled	Lusaka, ZA	51.6567	107.213	26.8583	134.893	4.3629	3.498	2.3756	2.4503	3.2657	2.739	1.3462	2.5585	2.1172
ADP0567	red mottled	Lusaka, ZA	46.185	90.6883	46.1167	118.974	2.6357	2.9414	2.7838	1.6603	3.2682	1.5988	0.7686	3.3431	1.6028
ADP0569	DRK	Lusaka, ZA	47.1167	99.555	35.7	134.566	3.7496	4.3881	2.5675	2.5131	3.0332	1.5705	1.7308	3.3583	2.698
ADP0570	cranberry	Lusaka, ZA	40.3783	79.6483	36.1833	131.822	3.2971	3.1126	3.2338	1.9831	3.2841	1.8514	1.7521	2.8058	2.3156
ADP0572	red mottled	Lusaka, ZA	49.31	71.5417	80.225	136.231	3.5289	3.5127	1.9996	1.3005	2.5741	1.9579	0.535	2.6505	1.6991
ADP0574	red	Lusaka, ZA	56.3833	114.485	24.6	125.259	3.8503	3.8222	2.9071	1.9869	3.3422	2.514	1.3	3.4511	2.1043
ADP0575	cranberry	Lusaka, ZA	37.3083	76.0983	28.3333	144.666	3.4945	3.2975	2.69	2.56	3.3174	1.7198	1.5005	2.3096	2.1329
ADP0579	DRK	Lusaka, ZA	42.545	85.975	30.075	126.498	3.3659	3.9878	2.0368	1.6209	2.2508	1.9938	1.6202	2.8913	2.2903
ADP0580	cranberry	Lusaka, ZA	53.3967	105.382	27.3333	133.305	4.0444	3.3353	3.3171	2.9081	3.8831	1.7653	1.067	2.5048	1.9581
ADP0581	cranberry	Lusaka, ZA	49.2067	97.405	29.375	139.174	3.4198	3.6203	2.7928	2.3893	3.7218	2.1056	1.443	3.0569	1.5814
ADP0582	cranberry	Lusaka, ZA	43.255	81.8683	35.7583	142.294	3.7656	2.984	2.7025	1.7945	3.4886	1.9134	1.0798	2.8929	1.9356
ADP0583	red mottled	Lusaka, ZA	49.425	96.78	23.925	138.497	3.3989	3.0782	3.1808	1.947	3.7309	1.9574	0.8862	2.3343	2.5739
ADP0584	red mottled	Lusaka, ZA	51.8317	103.197	27.2	128.46	3.3247	3.7778	2.2578	1.8288	2.9934	2.6855	1.5519	2.3991	2.4893
ADP0585	cranberry	Lusaka, ZA	47.5467	94.65	29.5083	135.196	3.4252	2.9459	2.3852	2.0084	3.7451	2.0737	1.0557	2.0313	2.2602
ADP0586	cranberry	Lusaka, ZA	49.3667	100.15	30.8917	136.418	3.9967	3.2337	2.6138	2.6256	3.4398	1.6363	1.8953	2.9904	2.3275
ADP0587	white	Lusaka, ZA	45.5467	89.1617	25.7917	134.724	3.0614	4.1463	2.2354	1.5427	3.1565	1.8	1.2771	3.0132	2.1716
ADP0588	red mottled	Lusaka, ZA	47.1683	95.69	37.8833	142.172	3.7562	3.0444	2.7701	2.2324	3.4824	1.2145	1.4058	2.8553	2.2902
ADP0590	purple mottled	Lusaka, ZA	30.2	39.0483	78.5583	105.014	2.7	3.5777	3.1539	1.4781	2.7314	1.4144	0.9883	3.307	1.3044
ADP0591	LRK	Lusaka, ZA	40.41	84.7617	32.725	137.205	3.5229	3.2396	2.716	2.3867	2.9828	1.561	1.9988	3.1424	3.0768
ADP0595	yellow	Lusaka, ZA	37.07	75.02	42.5917	139.571	2.9915	3.7066	1.8098	1.8244	3.1429	1.5005	1.3232	2.8676	1.9
ADP0598	DRK	Lusaka, ZA	49.0517	110.373	40.1393	159.27	4.3286	3.4482	2.9966	2.2117	2.9098	1.2064	0.9821	2.8762	2.9416
ADP0599	DRK	Lusaka, ZA	53.1083	110.855	38.3833	135.467	4.3374	3.8372	2.3877	3.082	3.0584	1.8836	1.1838	3.1546	2.0589
ADP0601	DRK	Lusaka, ZA	42.8617	89.325	33.7667	132.778	4.1256	4.5457	2.9959	2.825	3.6266	1.484	1.553	3.1988	1.7509
ADP0603	LRK	Lusaka, ZA	34.8667	75.1517	43.225	147.384	3.4316	3.108	2.5929	1.9592	2.8831	1.7453	1.6921	2.8278	1.9671
ADP0604	LRK	Lusaka, ZA	49.105	100.925	35.2667	142.308	3.8752	3.2777	2.9815	2.2783	3.3567	2.0534	1.8692	2.5727	2.3435
ADP0606	LRK	Lusaka, ZA	50.145	101.995	44.8333	130.924	3.1441	3.5558	3.0217	2.0562	4.1235	1.456	0.9657	2.5277	2.1354
ADP0609	DRK	Lusaka, ZA	47.9567	99.2867	40.7	139.997	4.3148	3.5074	2.9106	1.95	3.0402	1.7388	1.5033	3.3758	2.1952
ADP0610	cranberry	Lusaka, ZA	33.9	66.325	38.0417	134.677	2.5237	2.9051	2.7519	2.0884	3.7721	1.3561	1.0535	3.2187	1.8195
ADP0611	red mottled	Lusaka, ZA	35.71	72.0917	40.525	128.773	3.1928	4.1946	2.2056	.	2.7617	2.065	1.4385	3.2066	2.0117
ADP0612	DRK	Lusaka, ZA	48.1417	95.9033	23.6833	134.607	4.4265	4.3267	2.7341	.	2.7381	2.1772	1.5925	2.8727	2.331
ADP0615	LRK	Lusaka, ZA	44.3617	88.93	39.45	130.258	3.4151	4.5347	2.9312	2.2321	2.9342	1.8722	0.9861	3.5724	2.1698
ADP0616	LRK	Lusaka, ZA	55.7783	111.928	35.4917	126.789	3.8143	3.1767	2.4579	1.8056	3.5001	1.5387	0.9228	3.4564	2.3051
ADP0617	cranberry	Lusaka, ZA	47.145	96.2117	32.0583	133.116	3.5458	3.5985	2.4841	1.5529	3.9311	1.7939	0.8717	2.8603	2.227
ADP0618	LRK	Lusaka, ZA	49.7967	100.71	38.3333	139.141	3.9786	3.7755	2.8599	2.5402	3.235	2.0756	1.8857	3.1861	2.2625
ADP0619	jcattle	Lusaka, ZA	42.7867	86.8617	30.5333	130.367	3.2236	3.4083	2.5977	1.9458	3.0593	1.6473	1.2953	3.3081	2.1472
ADP0620	red speckled	Lusaka, ZA	49.76	99.69	36.475	129.776	3.7444	3.274	3.0219	2.278	3.5246	1.8108	1.3886	3.0647	2.1632
ADP0621	yellow	Lusaka, ZA	41.8683	82.1367	25.5833	130.695	2.9615	3.0131	2.1326	1.8796	3.3091	2.0072	0.6563	3.4239	1.7593
ADP0622	jcattle	Lusaka, ZA	49.8283	103.338	32.0417	137.127	3.7695	3.7222	3.4433	1.9281	3.3774	1.7642	1.2028	2.3807	2.2727
ADP0624	cranberry	Lusaka, ZA	52.055	106.133	38.0417	129.65	3.2688	3.4357	2.242	1.685	3.5386	1.6506	0.87	2.7979	2.2437
ADP0625	cranberry	Lusaka, ZA	49.2567	97.92	29.525	121.853	4.2068	3.3179	2.9072	1.9859	3.2558	2.6582	0.982	2.8971	2.2106
ADP0627	LRK	Lusaka, ZA	46.6383	98.6217	30.4	142.398	4.0072	3.2324	2.8881	2.212	3.6359	1.5754	1.1088	2.8691	2.7001
ADP0628	LRK	Lusaka, ZA	44.5717	91.9483	32.3333	140.874	3.8792	3.2141	2.97	2.0356	3.3644	1.9344	1.5211	2.7956	2.3311
ADP0629	LRK	Lusaka, ZA	50.6567	103.755	31.4667	136.658	4.2084	2.7813	2.7588	2.6897	3.1156	1.7303	1.2716	2.4754	2.5894
ADP0630	LRK	Lusaka, ZA	49.19	96.88	32.675	134.269	3.6625	3.6867	2.7564	2.3894	2.9739	1.8964	1.1411	2.9934	2.2669
ADP0631	LRK	Lusaka, ZA	52.4717	106.33	32.3917	145.087	3.6872	3.7755	2.8599	2.5402	3.235	2.062	1.8857	3.3797	2.3178
ADP0632	DRK	Lusaka, ZA	45.5633	91.625	35.0333	128.311	3.8603	4.7005	2.2029	.	2.4454	1.7132	1.7296	2.9715	1.9894
ADP0633	LRK	Lusaka, ZA	43.2967	66.1217	57.3	136.412	3.1679	2.942	1.611	1.3444	2.9013	1.5329	1.3509	2.6282	1.9243
ADP0635	DRK	Lusaka, ZA	45.3717	92.9033	38.6083	129.568	3.6745	3.8213	2.5991	1.8446	3.3528	1.5437	1.5474	3.3104	2.3538
ADP0636	DRK	Lusaka, ZA	43.4417	90.3367	39.3667	129.22	3.8389	4.3284	2.7366	2.3828	3.4638	1.4229	1.2341	3.0725	2.0049
ADP0637	LRK	Lusaka, ZA	45.8117	92.065	34.8	140.669	3.2124	4.213	3.0315	.	2.7812	1.5223	1.618	3.61	2.1076
ADP0638	DRK	Lusaka, ZA	52.2717	108.148	36.875	139.848	4.0648	3.7501	2.9458	1.7491	3.1239	2.2277	1.5348	3.2153	2.1377
ADP0639	LRK	Lusaka, ZA	42.895	86.7383	34.5583	133.643	3.6996	3.4615	2.8556	2.2255	3.2841	1.513	1.0781	3.0196	2.2056
ADP0640	white	Lusaka, ZA	39.1517	84.6183	34.975	153.504	3.0312	2.3612	3.3443	2.0257	3.5303	1.7639	1.3589	2.8607	2.9551
ADP0642	cranberry	Lusaka, ZA	46.8	94.44	36.575	143.325	3.5455	3.4831	2.1747	1.9637	3.786	1.7763	1.1405	2.9125	2.2566
ADP0643	cranberry	Lusaka, ZA	42.6083	79.3867	45.7083	142.617	3.4051	3.3969	2.2102	1.74	3.5712	2.0275	1.0959	2.8258	2.1664
ADP0644	LRK	Lusaka, ZA	44.3567	90.9417	42.0333	138.42	3.2143	3.8359	2.3165	1.8912	3.6387	1.4197	1.0097	3.4521	2.1685
ADP0645	white	Lusaka, ZA	44.75	93.7017	33.3167	147.198	2.8771	2.6699	2.3954	1.1982	3.8765	1.214	0.7264	2.3639	2.8333
ADP0646	yellow	Lusaka, ZA	42.92	87.125	29.6	139.948	2.7601	3.9517	1.9841	.	2.6131	1.7731	1.7175	3.2842	2.1945
ADP0648	LRK	Lusaka, ZA	50.1083	102.97	33.2083	140.488	3.6568	4.3403	2.1042	.	2.8322	2.5669	1.3447	3.1911	2.2209
ADP0649	LRK	Lusaka, ZA	48.055	98.445	34.25	133.521	3.5919	3.8948	2.8683	1.4916	2.9512	1.4641	0.8975	3.6681	2.1622
ADP0650	LRK	Lusaka, ZA	50.37	102.61	38.85	130.639	3.1886	3.9714	2.5017	2.2243	3.5013	1.6659	1.5853	3.2165	2.1289
ADP0651	LRK	Lusaka, ZA	51.7117	107.777	30.025	134.126	3.703	3.5815	2.7899	2.2923	3.2058	1.8993	1.7048	2.7968	2.5298
ADP0652	white	Lusaka, ZA	41.635	89.465	29.05	149.075	3.0875	3.4526	2.4533	.	3.0777	1.397	2.0634	3.0119	3.4429
ADP0653	DRK	Lusaka, ZA	47.1817	97.0733	32.2167	134.5	3.5862	3.5567	2.5847	1.9217	3.6958	1.7926	1.4308	2.5454	2.3282
ADP0654	DRK	Lusaka, ZA	44.335	91.1967	41.425	132.266	4.0321	5.0108	1.9011	.	2.5026	1.7501	2.0395	2.7081	2.1399
ADP0656	DRK	Lusaka, ZA	46.075	97.155	33	143.056	3.8685	4.7536	1.8553	.	2.914	1.6924	1.8147	3.0628	2.1293
ADP0657	LRK	Lusaka, ZA	46.3467	95.6533	31.0667	133.027	3.8217	3.365	3.0984	2.1299	3.2673	1.9408	1.6333	3.387	2.1451
ADP0663	cranberry	Lusaka, ZA	42.605	82.9183	34.5917	136.359	3.4965	3.6668	2.2639	2.0732	2.9269	1.3545	1.7063	3.0402	2.1165
ADP0664	white	Lusaka, ZA	57.99	123.687	31.4	145.87	3.0404	3.9593	2.2922	.	2.9711	1.5522	1.267	2.4116	2.3295
ADP0665	white	Lusaka, ZA	45.3367	93.3	32.925	147.889	3.1984	4.0767	2.3591	.	3.2381	1.9823	1.2175	2.4303	2.178
ADP0666	white	Lusaka, ZA	51.6083	105.63	37.3083	130.885	1.9979	4.3534	2.8348	.	3.6573	1.4326	1.8282	2.9951	1.8529
ADP0668	cranberry	Lusaka, ZA	55.4833	112.265	28.775	138.867	3.6759	2.905	2.5578	1.7914	3.3449	1.7589	1.0502	2.5221	2.1279
ADP0669	LRK	Lusaka, ZA	58.0067	116.49	33.8333	137.473	3.4059	3.7659	2.7456	2.3976	3.1525	1.622	1.5833	3.4826	2.3841
ADP0670	DRK	Lusaka, ZA	47.735	95.9983	34.2667	130.58	3.4342	3.2059	3.2265	1.8155	3.9807	1.284	1.4356	2.802	2.2866
ADP0671	LRK	Lusaka, ZA	45.3033	91.485	44.8917	136.864	3.0809	3.5934	3.2421	2.1902	3.7308	1.5501	1.3857	3.6432	2.1988
ADP0672	DRK	Lusaka, ZA	44.7333	89.1683	36.4083	131.547	2.7835	2.8711	2.8267	2.1159	3.5811	1.9171	1.4549	3.6137	2.4833
ADP0673	DRK	Lusaka, ZA	50.1633	107.457	37.7	128.562	4.1521	4.1508	2.6993	2.3819	3.3205	1.6089	1.1916	3.0994	2.1302
ADP0675	cranberry	Lusaka, ZA	44.2717	90.26	36.1583	139.204	3.5341	3.4807	2.641	1.9335	3.2896	2.0318	0.8614	3.0525	2.2396
ADP0676	LRK	Lusaka, ZA	45.9417	96.41	38.3917	145.637	3.8497	3.7199	2.9202	1.825	2.8216	1.4086	1.6349	3.1604	2.3682
ADP0677	cranberry	Lusaka, ZA	46.8867	94.0883	34.7583	133.127	3.7222	3.5487	2.5937	2.2452	3.805	1.9496	1.6098	2.4196	1.9517
ADP0678	cranberry	Lusaka, ZA	63.7283	121.125	40.4167	137.875	3.4651	3.5493	2.6396	1.8437	3.8593	2.0507	1.0237	2.1214	1.7828
ADP0679	DRK	Lusaka, ZA	41.96	91.3083	53.075	149.7	3.9985	3.5011	3.0719	2.7733	2.792	1.0943	1.7542	2.9725	2.7055
ADP0683	red speckled	Lusaka, ZA	38.555	72.4633	23.95	138.499	3.2881	4.399	2.1255	2.1178	2.5646	1.8397	1.4768	2.6769	2.5345
ADP0684	DRK	Lusaka, ZA	62.0017	128.19	29.0917	137.798	4.0331	3.9127	2.8777	2.7865	3.5652	1.5451	1.9044	3.0392	2.4001
ADP0687	LRK	Lusaka, ZA	45.57	96.6717	56.4083	149.701	3.8036	3.212	2.7725	2.5779	3.0961	1.256	1.1649	3.1672	2.0717
ADP0701	yellow	Lusaka, ZA	33.49	68.675	31.1917	128.008	4.1129	3.7755	2.8599	2.5402	3.235	1.864	1.8857	2.5585	2.1172
ADP0704	yellow	Lusaka, ZA	65.04	131.868	33.4083	137.116	4.0586	3.7755	2.8599	2.5402	3.235	2.0842	1.8857	2.2626	2.2049
ADP0705	white	Lusaka, ZA	42.7683	81.255	34	131.423	2.8255	3.7755	2.8599	2.5402	3.235	1.4522	1.8857	3.88	1.5738
ADP0710	yellow	Lusaka, ZA	45.2	89.005	32.7	138.321	3.179	3.7755	2.8599	2.5402	3.235	1.4971	1.8857	3.5066	1.6286
ADP0711	cranberry	Lusaka, ZA	54.36	109.753	43.45	133.611	3.246	3.7755	2.8599	2.5402	3.235	1.7769	1.8857	2.4441	2.146
ADP0716	cranberry	Lusaka, ZA	51.1083	101.797	30.5083	124.241	3.4928	4.509	2.1545	.	3.1864	2.2523	2.3181	3.2036	1.9551
ADP0717	cranberry	Lusaka, ZA	50.6717	101.3	23.9	133.862	3.4973	3.0937	3.3312	1.3276	4.0349	2.287	0.9423	2.7501	2.1411
ADP0719	red mottled	Lusaka, ZA	61.1117	125.338	24.3917	138.284	3.5239	3.9261	1.6169	.	2.5627	2.0143	1.2451	2.6299	2.0312
ADP0720	cranberry	Lusaka, ZA	45.0467	86.24	47.1667	124.069	2.8719	3.9163	3.1198	1.5154	3.0827	1.6064	1.1159	3.749	1.9836
ADP0721	DRK	Lusaka, ZA	49.95	97.0567	31.7083	150.179	2.9838	4.4176	1.9874	.	2.8716	1.9177	1.8325	3.0035	2.3861
ADP0722	cranberry	Lusaka, ZA	37.685	73.1583	32.8917	130.08	3.7645	3.4129	3.5587	2.2344	2.2882	1.1884	2.1822	3.1429	2.3049
ADP0724	DRK	Lusaka, ZA	43.6883	87.055	32.5	130.699	3.7967	3.0793	2.7541	1.6092	3.489	1.6929	1.0653	3.1296	2.5179
ADP0725	cranberry	Lusaka, ZA	35.2017	71.4483	25.6667	140.269	2.6072	3.2251	2.693	1.7543	2.9907	1.8296	1.0788	2.9539	2.0788
ADP0726	cranberry	Lusaka, ZA	47.98	90.625	30.8	138.082	3.1482	2.6729	2.5968	1.7816	2.918	1.2663	1.1769	3.1962	1.9786
ADP0727	yellow	Lusaka, ZA	54.82	115.687	32.1667	143.494	4.0911	3.3423	2.952	2.2331	3.8973	1.5877	1.2865	3.3291	2.1249
ADP0728	LRK	Lusaka, ZA	43.2183	89	47.8583	143.625	3.4879	3.8024	2.2647	2.3334	3.0391	1.2931	1.7817	2.9321	2.0231
ADP0729	striped	Lusaka, ZA	55.075	109.922	30.0417	128.806	3.3505	3.7955	2.7592	2.1282	3.4311	1.6435	0.9825	3.005	2.017
ADP0730	red mottled	Lusaka, ZA	50.425	102.123	39.0167	131.105	4.0684	3.7391	2.8798	2.1337	3.9111	1.909	1.2177	2.5552	2.2221
ADP0731	red mottled	Lusaka, ZA	43.7267	89.1717	26.5667	136.25	3.4585	2.8884	2.4169	2.8309	3.4228	1.9552	1.1271	2.7423	2.2298
ADP0732	red mottled	Lusaka, ZA	46.395	95.0517	33.575	137.268	3.5702	3.2686	2.9581	2.311	2.9046	1.6565	1.4508	2.9688	2.0556
ADP0733	red mottled	Lusaka, ZA	36.095	73.9933	43.5083	146.236	3.7291	3.7272	2.401	.	2.8849	1.7634	1.4727	3.0011	1.9799
ADP0734	red mottled	Lusaka, ZA	55.6883	108.43	35.85	118.807	3.3214	3.6253	3.2656	2.2545	3.3178	1.1591	1.0233	3.242	1.5987
ADP0735	red mottled	Lusaka, ZA	56.8833	112.523	30.0417	127.548	3.6563	3.5128	2.5462	1.9616	3.5658	1.7577	1.0606	2.8471	1.8521
ADP0736	red mottled	Lusaka, ZA	48.145	90.545	41.6833	136.736	3.5069	3.4275	2.4111	1.817	3.151	1.6012	1.499	3.058	1.8075
ADP0737	red mottled	Lusaka, ZA	44.3283	89.3967	35.1417	142.087	3.5074	3.7771	2.2687	1.8917	3.4322	2.0736	0.901	3.7713	2.1405
ADP0739	striped	Lusaka, ZA	45.225	90.9083	33.2333	137.974	3.1323	3.8016	2.3818	.	3.1779	1.9736	1.5309	3.5881	1.8342
ADP0740	red mottled	Lusaka, ZA	53.3333	104.75	31.8833	128.753	3.4552	2.8877	2.8746	1.7226	3.3241	1.7751	1.285	3.2924	2.6356
ADP0741	brown	Lusaka, ZA	26.6233	55.3167	31.7583	151.241	2.6779	3.7754	2.1945	.	2.2106	1.2674	1.4073	3.2718	2.4801
ADP0742	DRK	Lusaka, ZA	40.6217	84.1433	41.4167	142.826	2.9373	3.3484	2.9606	1.4616	2.7063	1.2583	0.7903	3.4613	1.7771
ADP0743	DRK	Lusaka, ZA	33.8933	71.2483	37.3167	148.314	2.2279	3.1066	2.7837	1.2031	3.4724	1.3672	0.8643	2.7844	2.1395
ADP0744	red speckled	Lusaka, ZA	43.7517	86.715	28.725	125.055	3.6376	3.9915	2.0679	.	3.2523	2.2849	1.2255	2.2559	2.2175
ADP0746	DRK	Lusaka, ZA	44.8917	90.6817	26.875	132.088	3.7735	4.2174	2.8758	2.432	3.2721	2.2709	1.8137	3.1975	2.2831
ADP0747	DRK	Lusaka, ZA	39.4183	81.2833	26.7083	139.297	3.2825	3.7755	2.8599	2.5402	3.235	1.928	1.8857	3.3447	2.4751
ADP0750	DRK	Lusaka, ZA	34.7583	73.0933	33.4167	148.476	3.349	3.1594	2.4726	1.4884	3.6369	1.7992	1.4063	3.2615	2.2582
ADP0752	DRK	Lusaka, ZA	36.1367	76.095	28.9833	134.036	3.7482	4.3163	2.2851	.	2.6896	2.501	2.0759	2.6447	2.8113
ADP0753	black and white	Lusaka, ZA	29.63	61.3133	48.95	134.039	2.5796	2.4497	2.1317	1.9246	2.6359	1.2457	1.3177	3.6251	1.95
ADP0758	red mottled	Lusaka, ZA	36.9633	76.0867	38.525	137.583	2.4449	4.2107	2.2047	.	2.3941	1.4976	2.666	3.5152	1.7153
ADP0760	yellow	Lusaka, ZA	44.275	89.725	35.4167	136.705	3.1216	3.7607	2.3716	1.8411	3.2848	1.7611	1.1071	2.5954	2.6055
ADP0761	yellow	Lusaka, ZA	42.1183	84.5283	24.5917	141.011	2.6586	3.7755	2.8599	2.5402	3.235	1.5487	1.8857	3.0175	1.656
ADP0762	yellow	Lusaka, ZA	36.6783	73.4583	43.975	134.578	3.6898	3.7755	2.8599	2.5402	3.235	1.6229	1.8857	2.8654	2.6462
ADP0763	purple speckled	Lusaka, ZA	41.2633	80.9883	37.4833	135.791	2.589	2.8956	2.3801	2.0464	3.1154	1.2579	0.6344	2.6931	2.0164
ADP0764	red	Lusaka, ZA	46.3967	92.2217	28.7417	136.312	3.8954	3.9871	2.8257	1.6948	3.6527	2.4227	1.184	2.6819	2.0974
ADP0765	DRK	Lusaka, ZA	48.46	98.7667	28.825	138.31	3.8887	2.923	2.5444	1.7559	3.9031	1.9004	0.9911	2.843	2.3988
ADP0767	DRK	Lusaka, ZA	47.1783	96.3667	43.0083	139.115	3.6967	3.7755	2.8599	2.5402	3.235	1.777	1.8857	2.887	2.2701
ADP0768	DRK	Lusaka, ZA	67.1733	137.278	29.4583	131.18	4.0609	3.7755	2.8599	2.5402	3.235	1.591	1.8857	3.1293	2.2725
ADP0769	cranberry	Lusaka, ZA	51.695	105.318	38.3833	131.386	3.4035	3.2062	2.5878	1.8245	3.7554	1.4445	0.891	3.5581	2.3971
ADP0770	cranberry	Lusaka, ZA	52.2567	106.9	32.6917	136.018	3.5565	4.1799	1.6754	.	2.6873	1.8646	1.3554	2.9414	2.3504
ADP0771	cranberry	Lusaka, ZA	47.6617	95.155	44.325	130.595	2.9694	3.7914	2.9863	2.3282	3.3366	2.0335	1.2214	3.54	1.7183
ADP0774	LRK	Lusaka, ZA	46.1033	94.3683	35.7833	144.042	3.4995	3.277	2.296	2.2114	2.4022	1.6105	1.2864	3.0112	2.2742
ADP0775	cranberry	Lusaka, ZA	47.9317	95.8617	36.55	134.97	3.5811	3.7755	2.8599	2.5402	3.235	1.8579	1.8857	3.5367	2.2371
ADP0778	white	Lusaka, ZA	43.1667	91.5233	33.9333	151.309	3.1066	3.4781	2.3073	.	2.5703	1.4592	1.1054	2.5871	2.5619
ADP0779	yellow	Lusaka, ZA	33.915	71.0383	33.775	152.516	2.9713	3.946	2.28	.	3.4761	1.4933	1.0414	3.0496	2.5376
ADP0780	yellow	Lusaka, ZA	34.0567	72.7583	31.6583	153.403	3.3461	4.23	1.854	.	3.0025	1.2431	1.5764	2.4982	1.8899
ADP0782	LRK	Lusaka, ZA	38.505	79.95	50.9417	135.969	3.5389	4.2124	1.8727	.	2.8199	0.8314	1.4621	3.2431	2.0776
ADP0783	cranberry	Lusaka, ZA	45.04	89.8017	41.8833	134.824	3.2757	3.7923	2.537	.	3.0667	1.5738	1.4795	3.4639	2.1462
ADP0785	cranberry	Lusaka, ZA	53.725	113.83	44.45	142.544	4.4015	4.2458	1.8255	.	3.211	1.9659	1.279	3.8368	2.4991
ADP0788	white	Lusaka, ZA	47.1317	99.28	42.225	138.098	2.7248	3.7755	2.8599	2.5402	3.235	1.2717	1.8857	2.3257	2.9778
ADP0789	red speckled	Lusaka, ZA	43.49	78.7817	32.7083	133.461	3.3536	3.2253	3.2467	2.737	2.9064	1.8594	1.7311	2.8953	2.4891
ADP0791	yellow	Lusaka, ZA	32.5017	64.3883	29.8583	142.405	2.7723	3.57	2.2143	.	2.9174	1.8717	1.2603	2.4381	2.3732
ADP0794	cranberry	Lusaka, ZA	46.24	89.9217	32.4	124.951	3.5436	2.8968	3.6633	2.0931	3.5423	1.3414	1.6259	3.0571	2.0994
ADP0796	cranberry	Lusaka, ZA	46.7817	93.5617	30.1583	133.696	3.1305	3.7755	2.8599	2.5402	3.235	1.9236	1.8857	3.1845	2.8358

## Sheet: BLUPs
All locations combined
Taxa	Raw Seed Weight	Soak Water Uptake	Cooking Time	Total Water Uptake	Total Flavor	Beany	Vegetative	Earthy	Starchy	Sweet	Bitter	Seed-coat Perception	Cotyledon Texture
ADP0001	6.68456	3.58268	-4.77027	-2.4294	0.372206	0.136155	0.155709	0.00765481	0.137649	0.152806	0.0126037	-0.0704854	0.172802
ADP0002	-0.89583	-2.49978	8.33369	1.84928	0.00580074	-0.000805111	-0.0631715	0.0327909	-0.107371	-0.108079	-0.0661799	0.139033	-0.0834313
ADP0003	-2.25627	-8.17007	0.228769	-4.4569	-0.059486	0.0362912	-0.00535655	-0.0526299	-0.00969443	0.133755	0.205114	-0.0704854	-0.110322
ADP0004	3.44386	-2.63435	0.693971	0.119223	0.239918	0.0529802	-0.0805174	0.0596401	0.130001	0.0418244	-0.135322	-0.0746045	0.0156461
ADP0005	-1.76479	-7.87607	-0.681048	-3.74747	-0.247763	0.0228885	-0.0375693	-0.0421641	-0.0863478	-0.0868892	-0.0956173	-0.372178	0.00326941
ADP0006	-0.701145	1.77365	5.38827	2.86551	-0.0651762	0.091708	-0.0375693	-0.0571029	-0.0198021	-0.0320804	-0.0399773	-0.0652766	-0.0635839
ADP0007	-6.55728	-7.00131	0.51308	-5.94478	-0.333135	0.0799623	-0.140664	-0.0204242	0.0169678	-0.0480824	-0.135322	0.042811	-0.221719
ADP0008	0.914846	-8.48268	2.63274	0.586927	-0.126039	0.091708	-0.0382237	-0.0583055	-0.0633224	-0.0868892	-0.021737	-0.142002	-0.163864
ADP0009	3.35345	0.0707902	-1.9442	0.82536	0.325953	0.147251	0.102021	-0.0164591	-0.107923	0.0385001	-0.141404	0.0721441	-0.0123179
ADP0010	2.52255	4.11302	2.25768	3.39066	0.0638546	0.0806749	0.048332	0.0558826	0.00667707	-0.0186531	-0.0451493	0.0721441	0.325253
ADP0011	1.73955	-8.06485	2.92422	-8.73993	-0.0903212	0.0362912	-0.126156	-0.149085	-0.0588089	0.0575512	-0.141404	-0.0229422	-0.142991
ADP0012	3.33549	4.44572	2.84121	2.47318	0.0330194	0.058483	0.115443	-0.040573	0.104906	0.0766022	0.0126037	0.119687	0.0747972
ADP0013	-6.38235	-0.212152	-4.01217	-1.99271	-0.151991	0.0921427	0.048332	0.0562937	-0.0494943	-0.152267	-0.0918076	-0.0585996	0.0312396
ADP0014	-6.21317	-2.24962	-1.08111	0.522042	-0.121156	-0.119052	0.102021	0.140281	-0.00969443	-0.15201	0.0126037	0.0721441	-0.0558755
ADP0015	-1.70203	4.76842	10.0325	7.38918	-0.128473	-0.135895	0.11496	-0.100489	-0.133743	-0.0480824	-0.135322	-0.103958	0.0420201
ADP0016	-1.36919	-9.12226	-1.28464	-1.5293	-0.126039	0.0228885	-0.0375693	-0.0122865	-0.0198021	0.0227283	-0.0677973	0.0114487	-0.163864
ADP0017	0.644393	3.57038	0.76665	4.52779	0.158053	0.0529802	0.0698501	0.0729842	0.0358066	-0.0705591	0.0239669	-0.162666	0.121142
ADP0018	0.779896	2.80495	6.72569	-1.42156	-0.244497	-0.0302845	-0.045623	-0.0888008	-0.0751804	-0.171061	-0.131779	-0.0229422	0.0312396
ADP0019	-1.42849	1.29154	-1.21831	-0.087707	0.0761886	-0.00098416	0.0247399	-0.00708013	-0.00187108	-0.115512	0.0578133	0.130873	-0.0898495
ADP0020	-2.71014	0.496294	1.06736	-0.83259	0.00580074	0.0531592	-0.093245	-0.00724122	-0.0696933	-0.175509	0.13862	-0.315952	-0.0438704
ADP0021	-2.51977	-1.76335	2.01719	-1.82599	-0.259915	0.00300333	-0.045623	-0.100858	0.162206	0.0385001	-0.0644003	-0.165572	-0.142991
ADP0022	-3.29827	-9.44259	-0.0300339	-4.59135	-0.198244	0.0140993	-0.166422	-0.0767438	0.0230486	0.0766022	-0.122153	-0.308201	-0.219216
ADP0023	-7.46028	-0.313101	4.13522	-0.18355	-0.522013	-0.0524764	-0.153	-0.0767438	-0.107923	-0.171061	-0.0162728	-0.320087	-0.0667649
ADP0024	-0.607938	-1.09794	-5.06692	-5.00653	-0.213662	0.125059	-0.0858894	-0.040573	0.0557916	0.0385001	-0.179906	0.0483726	0.0747972
ADP0025	-6.10089	-11.3564	4.12668	-6.40481	-0.198244	-0.00809261	0.0080656	-0.0767438	-0.0424374	-0.0377041	-0.102902	0.0959157	-0.164769
ADP0026	-7.06807	1.9286	1.39693	1.50062	-0.308626	0.0572982	-0.0717552	-0.0122865	-0.197257	-0.0868892	0.126943	0.126537	0.270683
ADP0027	-6.01256	1.63621	3.81416	-2.76176	-0.367838	0.0251952	-0.0185282	0.0684978	0.0230486	-0.00912753	-0.0128249	0.238545	0.118355
ADP0028	-5.13075	-3.01171	-1.14459	-3.63192	0.0330194	-0.0524764	-0.0187787	0.0799965	0.00667707	-0.190113	-0.141404	0.16723	-0.121212
ADP0030	-13.1748	-4.5359	-3.35906	-6.96627	-0.151991	-0.0968601	-0.0993116	-0.0526299	-0.206152	-0.304419	0.0896077	0.500033	0.0203502
ADP0031	-3.55578	6.96519	10.8897	7.23162	-0.614519	-0.0746682	-0.0590451	-0.0164591	-0.222524	-0.247266	-0.141404	0.0127152	-0.0776543
ADP0032	-5.1038	5.6301	-4.07443	3.88328	-0.0132333	0.391361	0.0214878	0.0679395	-0.0751804	-0.15201	0.147361	0.0483726	-0.0340967
ADP0033	-1.00917	-1.72497	2.6642	0.831814	-0.151991	0.0473871	-0.112734	-0.112915	-0.0424374	0.0956533	-0.141404	0.30986	0.118355
ADP0034	-1.12894	-1.26998	1.82309	0.309073	0.15636	0.125059	0.0885985	0.0920534	0.0394201	-0.0186531	-0.0644003	0.0602584	0.118355
ADP0035	-0.87282	1.1011	0.0203595	0.235795	0.117411	0.0572982	-0.0546622	-0.0272253	0.0467437	0.077537	-0.123437	-0.0269139	-0.0635839
ADP0036	5.01377	-2.39891	-4.36253	-0.0813685	0.0638546	-0.174532	-0.00535655	-0.0526299	-0.00969443	0.20996	-0.0644003	0.30986	0.151023
ADP0037	1.11974	10.2652	-4.38451	-0.814926	0.0876655	-0.0682605	0.0571225	0.0327909	-0.163888	-0.108079	0.0248423	-0.0664438	-0.0966182
ADP0038	-0.485174	6.29267	-1.84776	0.978095	0.15636	0.280402	0.0617542	0.0438256	-0.0588089	-0.0758062	0.0896077	-0.28443	0.357921
ADP0039	3.84616	-2.07262	-4.17525	-0.706514	-0.0351317	-0.0817516	-0.108282	0.0194469	-0.0602738	0.00430481	-0.0320466	-0.183859	-0.228488
ADP0041	-8.08095	3.48694	2.49481	-0.0781142	-0.292203	-0.00098416	-0.0654807	-0.113833	-0.133743	-0.182943	0.0239669	-0.103958	-0.0107278
ADP0042	-10.356	10.4145	1.80966	4.03595	-0.43035	-0.14916	-0.0717552	-0.0720418	-0.10853	-0.0594848	-0.0121573	0.0114487	0.103549
ADP0043	-6.44523	4.0078	5.58916	-1.12792	-0.583684	-0.163436	-0.139578	-0.040573	-0.222524	-0.209164	-0.0836513	0.024601	-0.0123179
ADP0044	-3.88365	-1.47473	2.41516	1.58151	-0.383255	-0.263299	-0.193267	-0.028516	-0.0588089	-0.113908	0.147361	-0.0229422	-0.0340967
ADP0045	-2.20208	-3.96352	-4.35967	-2.91072	0.0352562	0.106944	-0.066442	0.0996723	0.0195272	0.148651	-0.0526528	-0.133312	-0.0371017
ADP0047	4.64485	-2.86482	-3.46814	-4.57027	-0.251271	-0.0819306	-0.0504439	-0.0471123	-0.152582	-0.0705591	-0.158077	0.0134571	0.17389
ADP0048	-16.0044	-0.119733	1.92319	-0.567539	-0.182827	0.00300333	0.142287	-0.00440213	-0.189781	-0.190113	0.349496	-0.1418	0.00946086
ADP0049	-1.96488	3.24654	-0.271858	-0.948316	0.158053	-0.0279663	-0.00533364	-0.00708013	-0.0583877	0.131731	-0.0442997	-0.0746045	0.0420201
ADP0050	-3.24437	1.4528	-1.78183	0.843645	0.00218426	0.058483	-0.0523341	0.0317687	-0.0506232	0.0385001	-0.0177187	-0.118029	0.0747972
ADP0051	-1.44333	-7.30844	-3.85225	-4.41495	-0.059486	-0.0746682	0.0349099	0.0317687	0.0394201	0.0385001	-0.122153	-0.0704854	-0.240995
ADP0052	-2.62906	-4.34822	-3.93649	-1.59904	-0.059486	-0.185628	0.0080656	-0.0164591	-0.0424374	0.152806	-0.218408	-0.118029	-0.0340967
ADP0053	2.57562	-1.46051	-1.69499	-0.298453	-0.126039	-0.114751	-0.00338345	0.00265228	-0.041984	-0.0320804	-0.0677973	-0.142002	-0.0301572
ADP0054	-5.73026	-2.77144	-3.67326	4.10022	-0.087541	-0.0902049	-0.0971306	-0.00747604	0.0577376	-0.0111237	0.00121134	-0.309436	-0.116223
ADP0055	-4.49294	-2.60779	-2.06955	-4.00799	0.117411	0.126118	-0.0375693	-0.0272253	0.0245618	-0.00467607	-0.0956173	-0.103639	-0.0301572
ADP0056	-5.00797	-6.88374	-1.13911	-3.80033	-0.126039	-0.0115213	0.0137095	-0.0431401	0.0911075	0.0227283	-0.0399773	-0.0652766	-0.230717
ADP0057	-4.61694	6.00947	6.20885	3.03852	-0.383183	0.115164	-0.0490867	0.0584371	-0.0625543	-0.0227134	-0.0734214	-0.0330267	-0.0807313
ADP0058	-5.97812	6.54717	13.6706	1.79555	-0.182827	-0.00809261	-0.0993116	-0.040573	-0.222524	-0.132959	0.0318547	-0.0229422	-0.0340967
ADP0059	-0.0629588	-6.85736	-5.44537	-0.011507	-0.0651762	-0.0459311	-0.0204764	-0.0571029	0.00237987	0.0227283	-0.0399773	0.0498113	-0.0970105
ADP0060	-12.5191	8.90597	-0.913869	3.12391	-0.059486	-0.230011	0.102021	-0.00440213	-0.197967	-0.209164	0.214739	-0.0467138	0.161912
ADP0061	-8.98884	-5.59942	0.643829	-4.43324	-0.059486	-0.141244	-0.0187787	0.0799965	-0.00969443	0.0575512	-0.102902	0.0483726	0.00946086
ADP0062	-6.08592	-4.04111	-1.85874	0.628526	-0.213662	-0.0857642	-0.0187787	-0.112915	0.0230486	0.0956533	-0.141404	-0.1418	0.0856866
ADP0063	-0.969854	-4.83643	-5.36425	-1.0026	-0.00431383	-0.0459311	0.0308024	0.0922851	0.0467437	0.0227283	0.0156627	-0.25709	0.036696
ADP0064	-8.93944	2.69689	-1.80991	-0.44492	-0.213662	-0.185628	0.0349099	-0.00440213	-0.0260659	-0.0567552	-0.00664728	-0.28443	0.0312396
ADP0065	-3.94353	-0.358599	-1.92711	-7.53956	-0.229079	-0.0524764	-0.146289	0.0438256	-0.0178802	0.000397999	-0.131779	-0.201229	-0.0558755
ADP0066	-7.35997	0.400652	-3.9487	-0.814926	-0.367838	-0.00809261	-0.0724673	-0.028516	-0.00150868	-0.0948573	-0.00664728	-0.355744	0.0312396
ADP0067	-11.5813	1.76241	-5.55969	0.649566	-0.169406	0.214873	0.0698501	0.00626392	0.0169678	-0.137989	-0.0442997	-0.250728	0.0420201
ADP0068	1.41599	-4.2823	-3.29913	-4.26008	-0.0041261	0.044676	-0.0710512	0.00436024	0.0175989	0.137883	0.0414582	-0.0322242	0.0165607
ADP0070	-5.68169	1.28929	-2.63027	0.27573	0.0176018	0.0362912	0.0751763	-0.040573	0.0639773	0.0956533	0.0222292	-0.1418	-0.0776543
ADP0071	-0.109396	1.17128	-2.62905	-3.74485	0.00218426	-0.252203	-0.0120676	-0.0767438	0.00667707	0.152806	-0.0451493	-0.0704854	0.00946086
ADP0072	3.86692	-4.42762	-1.36337	-0.519326	-0.126039	0.0228885	0.0649883	0.00265228	-0.0198021	-0.114294	0.126943	0.164899	-0.0301572
ADP0073	6.90962	-0.385486	-2.53093	-3.89248	-0.186713	-0.0241435	-0.0197725	0.0641155	0.0619628	-0.108756	0.0136382	-0.0322242	0.0165607
ADP0074	-2.49628	-5.687	-5.03025	-1.55762	0.117411	-0.14916	0.0820812	-0.0122865	0.0245618	0.15975	-0.151257	-0.142002	-0.163864
ADP0075	6.0278	-3.43859	-2.13635	-1.54818	-0.0651762	-0.0803408	-0.0375693	-0.0122865	-0.041984	-0.0868892	-0.0121573	0.0498113	-0.163864
ADP0076	-1.34087	-8.45763	-4.88296	-3.68226	-0.251271	-0.135895	-0.125628	-0.127177	0.0734844	-0.115512	-0.135322	-0.0452506	-0.248093
ADP0077	3.55284	-6.80661	-1.47672	-0.3056	0.280851	0.133927	-0.0203704	0.0729842	0.111162	-0.0705591	-0.0898108	-0.103958	-0.195345
ADP0080	-2.18278	-6.80461	-4.70102	-3.69461	-0.369488	0.091708	-0.00338345	0.0175911	-0.0641659	-0.0868892	-0.0677973	-0.25709	0.170403
ADP0081	0.050309	-6.1013	-5.28997	-1.39781	-0.087541	-0.0819306	-0.111979	0.032952	0.0580739	0.242646	0.0640479	-0.0452506	-0.0898495
ADP0082	-3.24921	-5.54301	-4.55348	-2.33653	-0.251271	-0.108913	0.00970311	0.0596401	-0.0583877	-0.0705591	-0.0760101	-0.133312	-0.0898495
ADP0083	1.20222	-7.90574	-0.984037	1.21368	0.178273	-0.0459311	0.0137095	-0.0122865	-0.10853	-0.00467607	0.0991227	-0.0652766	-0.130437
ADP0084	4.06472	2.99016	1.89078	-1.27256	-0.247763	-0.0115213	-0.0717552	-0.0122865	0.0467437	-0.0320804	-0.0121573	-0.0269139	0.00326941
ADP0085	-2.90602	2.14522	-2.94156	0.929693	0.15636	-0.0857642	0.0550431	-0.0504736	-0.00969443	-0.0948573	-0.0329508	-0.260658	-0.0340967
ADP0086	1.21855	-0.716897	-4.61523	0.0993319	0.187195	-0.0968601	0.115443	0.0136833	-0.00969443	0.133755	-0.0162728	-0.1418	0.0747972
ADP0087	-2.35595	-3.41318	-1.68668	0.357672	-0.251271	-0.216841	-0.0203704	-0.0886232	-0.0379566	0.0806075	0.0694779	-0.221374	-0.248093
ADP0088	0.481925	-6.89363	-5.2402	2.49361	-0.0651762	-0.0115213	0.0673082	-0.0128094	0.0505209	0.0421274	0.0643646	-0.0269139	-0.19729
ADP0089	-0.0693627	-7.2298	-5.40464	-1.66777	-0.0041261	0.044676	-0.0539583	0.019299	-0.00458299	0.0556698	-0.0141818	-0.0322242	0.100127
ADP0090	17.8151	1.43459	-4.20624	-6.88761	0.158053	-0.0279663	-0.0654807	0.032952	-0.0207099	-0.0480824	0.137745	0.042811	0.00245918
ADP0092	-9.66405	5.3827	-5.69683	-1.78511	-0.0903212	-0.385355	-0.00535655	0.0197118	0.00667707	-0.15201	-0.160655	-0.0467138	0.20547
ADP0093	-10.297	6.08765	-7.58502	0.840051	-0.128473	-0.0819306	-0.0354071	0.0462961	-0.0395488	-0.0705591	-0.0215442	-0.33879	0.147516
ADP0094	-4.07228	5.08981	-3.40423	-2.14652	-0.29075	-0.0746682	0.0751763	0.0558826	0.0394201	-0.0377041	0.0799822	0.0127152	0.096576
ADP0095	7.53406	4.39888	-0.756387	-1.15799	0.117121	0.025998	0.00970311	0.0596401	0.14884	-0.137989	0.0467224	0.160227	0.00245918
ADP0096	-0.0824474	2.27176	-0.702676	-2.70045	0.341371	0.25821	-0.139578	0.0317687	-0.00969443	-0.0186531	0.0703567	0.0483726	-0.099433
ADP0098	-4.80887	-0.432533	-1.41438	-2.56277	-0.059486	0.0251952	0.0617542	-0.0526299	0.0230486	0.0766022	-0.0932768	0.0721441	-0.121212
ADP0099	0.492449	3.20874	3.46014	1.28141	-0.0286509	0.058483	0.0617542	0.00765481	-0.0588089	-0.247266	0.0318547	0.0959157	0.042129
ADP0100	-11.5594	-3.10377	6.00795	-4.75604	-0.116996	-0.0277873	0.0571225	0.0327909	-0.12621	-0.130555	-0.0434243	0.0656487	0.00887743
ADP0101	-8.37372	1.44055	-2.27943	3.52603	-0.333135	-0.473172	0.0247399	0.032952	0.0734844	-0.115512	-0.0670553	-0.103958	0.147516
ADP0102	-0.551047	-1.99795	2.58363	1.58043	-0.213662	-0.0524764	-0.087352	-0.041339	-0.0588089	0.0956533	-0.0836513	0.16723	-0.0558755
ADP0103	-8.61756	-4.84159	-3.97067	-2.10779	0.0792721	0.169442	0.0617542	-0.040573	-0.304381	-0.0236456	0.185863	-0.0229422	-0.15388
ADP0105	-1.68138	-3.44394	-2.74746	-3.05002	-0.229079	-0.185628	0.048332	-0.00440213	0.0885346	0.0766022	-0.05228	0.143459	0.00946086
ADP0106	-9.85568	6.29124	-4.52123	2.69152	-0.429508	0.0140993	0.0953096	-0.028516	-0.0260659	-0.209164	0.0896077	0.0721441	0.0203502
ADP0107	-8.84063	-1.55719	0.890424	-6.81138	-0.0286509	0.058483	-0.0322008	-0.0888008	-0.140666	-0.0186531	0.0126037	0.0483726	-0.121212
ADP0108	-5.83739	6.67371	-4.25267	-0.119014	0.0330194	-0.263299	-0.0858894	0.0920534	0.0394201	-0.0758062	-0.0451493	-0.1418	0.238138
ADP0109	-0.112103	-10.1742	-5.53708	-6.46553	0.0761886	-0.0279663	-0.0354071	-0.0738004	-0.0583877	-0.00312899	-0.112566	-0.0746045	0.0156461
ADP0110	1.91472	0.918194	-3.63862	-5.51636	0.279701	0.0140993	0.048332	0.0197118	0.0721631	0.0194491	0.0126037	-0.201229	0.118355
ADP0111	-0.670817	-8.18571	-3.58613	-8.03649	0.0262669	-0.122225	-0.0782082	0.0327909	0.024501	-0.220462	-0.202713	0.285803	-0.202114
ADP0113	3.99422	-9.54639	1.58626	-5.47979	-0.0760641	0.0936324	0.0571225	-0.00724122	0.0904371	0.0717349	-0.0206688	0.30048	0.00887743
ADP0114	6.10816	-4.32689	-0.211928	-3.35226	-0.059486	-0.0524764	-0.00535655	0.0317687	0.0230486	-0.0948573	0.108859	-0.0467138	-0.110322
ADP0117	-7.84803	9.47327	-3.2492	5.66125	-0.244497	-0.0524764	-0.112734	-0.040573	-0.157038	-0.171061	-0.102902	0.0959157	0.140134
ADP0118	-3.86269	-9.4497	-1.45589	-4.70751	-0.429508	0.102867	-0.0993116	-0.137029	-0.00969443	0.000397999	-0.141404	0.238545	-0.197438
ADP0119	8.45138	0.689013	-6.39601	-1.90698	0.33326	-0.135716	0.16238	-0.0205853	0.118695	0.184118	-0.0661799	0.10968	-0.0174965
ADP0120	4.27718	-8.68761	4.0925	-10.4996	-0.259915	-0.0746682	-0.0657562	-0.100858	0.0721631	-0.0567552	0.0126037	-0.034828	-0.15388
ADP0121	-4.22349	-3.94158	11.7845	-3.17694	-0.367838	-0.119052	0.0214878	-0.112915	-0.222524	-0.209164	-0.0451493	0.143459	-0.0558755
ADP0122	-3.89831	2.20493	3.34303	0.75707	0.0262669	0.0801414	0.0120123	-0.113994	-0.0508544	0.0155432	0.0248423	0.30048	0.167121
ADP0123	6.04678	-5.40321	0.156743	-1.50116	0.125525	-0.0302845	-0.0187787	0.0197118	-0.0588089	-0.0758062	0.0126037	0.250431	0.00946086
ADP0124	-9.81351	-3.68589	-4.23824	3.30464	-0.403523	-0.324591	-0.108282	-0.0739615	0.0810176	0.0604965	-0.0661799	-0.330629	0.101186
ADP0127	-4.39217	-3.10561	1.85022	-4.6725	0.0565485	-0.0459311	0.116267	-0.0272253	-0.0863478	0.0227283	-0.0677973	0.0114487	-0.0635839
ADP0166	4.62775	3.85648	-4.40005	-0.187746	0.44458	-0.108913	0.0698501	0.0596401	-0.0960654	0.131731	0.00121134	0.101519	0.0420201
ADP0168	-1.16765	-2.13635	-1.74986	0.871986	-0.00431383	0.0228885	0.0649883	-0.0122865	0.135471	-0.00467607	-0.0121573	-0.218727	0.0701227
ADP0180	1.84787	-0.748402	-3.52008	-2.73561	0.0565485	-0.21798	0.0478953	0.0773463	0.0467437	-0.0320804	0.0991227	-0.0269139	0.103549
ADP0186	-0.336959	5.0827	1.79623	1.08135	-0.121156	0.0251952	-0.045623	-0.0767438	0.104906	0.0575512	-0.0836513	0.024601	-0.186548
ADP0190	1.46857	-0.952919	-2.66445	-1.53558	0.171778	-0.141244	0.0751763	0.0317687	0.104906	0.20996	0.0703567	-0.1418	-0.0558755
ADP0191	3.76068	2.21089	2.52579	0.188355	0.0671993	0.026177	0.102233	0.046135	0.0810176	-0.130555	0.00208674	-0.286598	0.167121
ADP0196	1.17492	2.51288	5.64778	-0.510547	-0.362591	-0.18968	-0.0481347	-0.00724122	-0.0508544	-0.085602	-0.0434243	-0.0957977	0.167121
ADP0199	0.992723	5.05253	-1.03095	-1.62118	-0.169406	-0.243824	-0.0504439	0.0596401	-0.0583877	-0.137989	0.1605	0.18958	0.147516
ADP0205	6.55431	-0.337272	-2.73892	0.174624	-0.0286509	0.0806749	-0.0724673	-0.0164591	0.0885346	0.114704	-0.122153	0.214774	-0.0232073
ADP0206	2.92078	-0.624479	-6.93713	3.77895	-0.105739	-0.363163	-0.139578	-0.0888008	0.36685	0.305215	-0.199157	-0.355744	-0.0667649
ADP0207	1.57487	3.2187	-3.48969	-3.72549	-0.583684	-0.329875	-0.0791784	-0.0164591	0.0476058	-0.0377041	-0.00664728	-0.248772	0.466815
ADP0208	6.29081	-4.8359	-4.05734	-4.06538	0.233448	-0.141244	0.102879	0.0318856	0.108761	0.143281	0.00650432	0.024601	0.0312396
ADP0211	2.94025	5.45521	-6.85168	-0.0200595	0.248865	0.0664324	0.0764103	-0.0291349	-0.00969443	0.264035	0.065506	0.143459	0.0312396
ADP0212	0.495443	-7.944	-3.45428	-0.594429	0.0330194	0.0140993	0.0885985	-0.0526299	0.0885346	0.0575512	0.0126037	-0.260658	-0.0123179
ADP0213	-1.6709	-5.10889	1.31281	-9.29494	0.248865	-0.0302845	0.209398	-0.00440213	0.00667707	-0.0186531	-0.0451493	-0.0467138	0.00946086
ADP0214	0.872718	-2.77142	-3.90475	-5.30124	-0.0749036	0.147251	-0.101117	-0.0526299	0.0916159	0.267113	-0.0524973	0.0483726	-0.0340967
ADP0220	3.79701	2.34997	0.545683	-2.94163	-0.0842506	0.026177	-0.108282	-0.0739615	-0.220404	-0.0743636	-0.0206688	-0.213213	-0.241675
ADP0224	0.33525	-2.70175	-5.05715	0.784487	0.187195	-0.163436	0.0885985	-0.028516	0.0885346	0.114704	-0.141404	-0.0942569	0.0747972
ADP0225	4.94939	3.10211	0.790321	-1.98195	0.248865	0.125059	-0.119445	0.116167	0.235878	0.000397999	0.0318547	0.0721441	-0.0232073
ADP0232	3.16177	-3.37741	2.79844	1.70477	-0.415	-0.270806	-0.0805174	-0.0471123	0.111162	-0.115512	-0.135322	0.218934	-0.221719
ADP0242	3.40885	-0.42969	-0.315693	0.565066	0.0330194	-0.0968601	-0.153	0.0197118	0.0721631	0.0766022	-0.122153	-0.0704854	-0.0123179
ADP0247	-2.41347	-13.0796	-2.79751	-9.57459	-0.614519	-0.163436	-0.153	-0.0888008	0.0721631	-0.132959	-0.122153	0.226659	-0.295442
ADP0255	0.630184	-7.37243	0.5657	-9.58427	0.403041	0.0362912	0.209398	0.0197118	-0.0588089	0.457623	0.147361	0.0364868	0.151023
ADP0267	4.26232	7.06912	-2.93839	1.75822	0.567377	-0.0549485	0.11496	0.166393	0.0546455	-0.00312899	0.206011	0.101519	0.121142
ADP0269	5.40989	3.18892	-3.21618	3.73433	-0.0466086	-0.243824	0.0548134	-0.0337682	0.261873	0.0193477	-0.0898108	-0.162666	0.0815809
ADP0271	10.5026	8.05734	-6.60245	2.201	0.421723	-0.18357	0.0478953	0.0325299	-0.0198021	0.187155	0.154763	0.0498113	0.170403
ADP0272	1.69112	-0.26707	-5.10659	-2.3958	-0.00431383	-0.114751	-0.0546622	0.00265228	0.0245618	-0.00467607	0.0991227	0.0498113	0.00326941
ADP0276	13.0545	-22.2504	3.37372	-7.95591	0.660719	-0.162698	-0.093245	-0.00724122	0.0810176	0.251548	0.297909	0.00694092	-0.0966182
ADP0277	0.135891	0.458493	-0.388533	0.879895	0.239323	0.044676	0.0485993	-0.0105786	-0.0489468	0.000861097	-0.0698218	0.00613846	-0.0502926
ADP0279	10.2227	-3.61991	-3.69424	-5.92411	0.239136	-0.18357	-0.00338345	-0.0122865	0.113289	0.104941	-0.0956173	-0.0269139	-0.0301572
ADP0280	3.96874	6.23118	-0.0688443	0.130437	-0.0649884	-0.127373	-0.0197725	-0.0703338	0.15069	0.110479	-0.0420018	-0.108949	0.0165607
ADP0303	16.7637	3.57436	-3.46168	0.4536	0.485513	-0.0279663	-0.0805174	-0.0204242	0.130001	0.199161	-0.0898108	-0.103958	0.0947679
ADP0310	5.39553	-1.41927	0.623076	0.103634	0.0638546	0.125059	0.142287	-0.0646869	-0.00969443	-0.0186531	-0.00664728	-0.118029	0.0203502
ADP0324	5.78329	-1.91833	0.461935	-3.0995	-0.059486	-0.0302845	-0.0724673	0.0438256	-0.0424374	0.0194491	-0.0258983	-0.0467138	0.0856866
ADP0336	4.77487	-1.47673	0.696978	2.3958	-0.0041261	0.044676	-0.0539583	-0.0105786	0.128509	0.110479	0.0136382	0.0445011	0.116841
ADP0345	15.2166	-5.21917	-2.76395	-4.78543	0.0352562	0.025998	-0.0955542	-0.0204242	0.186518	0.131731	-0.0670553	0.0721649	-0.142597
ADP0346	0.268282	-0.621738	-1.10202	-1.8007	-0.087541	-0.189859	0.0397766	-0.00708013	-0.0395488	0.0867778	0.0239669	-0.0746045	-0.0634756
ADP0350	-5.6563	0.234311	0.415461	-0.46611	0.0567362	-0.0241435	0.0144134	0.0641155	0.0175989	-0.108756	0.124918	0.0828637	-0.0168659
ADP0353	3.83548	1.32677	-1.8382	-0.90248	-0.649118	-0.0412783	-0.138355	-0.0472734	-0.0225961	-0.0406486	-0.100313	0.124356	0.0616252
ADP0354	-3.7108	0.11536	-1.69314	0.630381	-0.0466086	-0.0819306	-0.0203704	0.0596401	0.0358066	0.0867778	-0.0442997	0.0134571	0.121142
ADP0366	6.69689	3.05307	-2.76712	-0.881427	-0.217144	-0.127373	-0.0539583	-0.0703338	-0.182038	-0.0265433	-0.0141818	0.0828637	0.0165607
ADP0367	3.2786	1.75138	-9.23828	0.89635	-0.0146655	-0.0277873	0.0420858	0.0194469	0.00566218	0.0717349	0.0703533	-0.213213	0.0352513
ADP0368	4.43288	-1.07235	-6.13997	0.867308	-0.0132333	-0.585081	-0.0187787	0.00162634	0.219507	0.149362	-0.189902	-0.165572	0.096576
ADP0376	2.50144	5.49161	1.9166	1.59514	0.117121	0.133927	-0.0654807	0.019608	-0.0960654	-0.0480824	-0.0215442	-0.0158967	-0.116223
ADP0383	-2.07362	-2.34914	-1.56698	-0.946149	0.140942	0.147251	0.00135453	-0.0526299	0.0394201	0.133755	0.0126037	-0.0467138	0.096576
ADP0390	-6.21168	-3.19939	5.96271	2.2914	-0.182827	0.113963	-0.045623	0.0197118	-0.00969443	-0.0948573	-0.122153	-0.0704854	0.0312396
ADP0391	-0.603447	-1.33823	5.46586	1.39758	0.15636	0.191634	0.102021	-0.00440213	-0.173409	-0.15201	0.224365	0.024601	-0.142991
ADP0392	-2.33953	3.45501	-1.45641	2.31238	0.117411	0.091708	-0.00338345	0.0325299	0.0467437	0.0501327	0.0156627	-0.0652766	0.170403
ADP0395	4.18042	-0.53411	-1.19398	-3.55114	0.117411	0.0572982	0.0649883	-0.0272253	0.0467437	0.132346	-0.0399773	0.164899	0.00326941
ADP0417	2.69172	3.21727	-1.52547	0.67155	0.125525	0.0806749	0.0751763	-0.028516	0.00667707	-0.0948573	0.0318547	0.0483726	0.161912
ADP0427	2.25007	-0.0984061	4.26951	-0.981644	0.248865	-0.0968601	0.249664	0.129518	-0.124646	-0.162912	0.282118	0.0959157	0.118355
ADP0428	-10.706	-5.16434	2.95108	-1.63453	0.140942	0.280402	0.0214878	-0.0646869	-0.124295	-0.0377041	0.243616	0.0483726	-0.0558755
ADP0429	-5.13824	-27.1229	1.66073	0.0659883	0.0330194	-0.141244	-0.0322008	0.0317687	-0.189781	-0.0377041	0.0126037	-0.0229422	0.3797
ADP0430	-8.86009	-4.50604	0.0200175	-4.34826	0.125525	0.125059	0.0751763	0.0799965	-0.0751804	-0.15201	0.243616	0.262317	0.0312396
ADP0431	-16.3113	-2.26241	-3.52631	0.604863	0.00218426	-0.0413804	0.155709	0.00765481	-0.181595	-0.0758062	0.243616	-0.0467138	-0.099433
ADP0432	-8.32412	-0.412628	1.43244	6.67338	-0.182827	-0.163436	-0.0322008	-0.137029	-0.0260659	-0.190113	-0.00664728	-0.213115	-0.0123179
ADP0433	-11.2495	2.63575	17.2963	3.76497	-0.151991	0.102867	0.142287	0.0920534	-0.271638	-0.15201	0.166612	-0.0704854	0.140134
ADP0434	-3.01981	1.41725	16.1073	-0.540649	-0.398673	0.069579	0.0218818	-0.0169308	-0.0581036	-0.104461	-0.0128973	0.238545	-0.0340967
ADP0437	-3.25336	-1.95103	1.90976	0.0606104	-0.0749036	-0.0524764	-0.0858894	-0.112915	-0.0424374	-0.0567552	-0.0451493	0.0483726	-0.121212
ADP0438	-13.2696	-0.383324	-4.46465	1.07987	-0.0261424	0.025998	-0.0203704	0.019608	-0.0583877	-0.00312899	0.0922335	0.160227	0.00245918
ADP0442	-0.0885956	-3.07741	-1.96125	-2.49549	-0.00567619	0.133927	0.145034	-0.00708013	0.0169678	-0.0930358	0.114989	0.218934	0.121142
ADP0449	0.515514	0.810982	1.91225	1.07964	-0.186901	-0.0459311	-0.00338345	-0.0272253	0.0689256	-0.0868892	-0.0677973	-0.0652766	-0.19729
ADP0450	5.90006	9.651	-1.63534	8.69766	-0.367838	-0.230011	0.0885985	-0.0888008	-0.0588089	-0.15201	-0.179906	0.119687	0.0530184
ADP0452	-1.76827	7.99695	-3.31147	7.12469	-0.455933	-0.189859	-0.00533364	-0.0604563	0.0734844	-0.0256057	-0.0442997	-0.236051	0.0156461
ADP0453	-1.33187	1.03187	3.15999	0.0621173	-0.00431383	0.0228885	0.0991741	-0.0272253	-0.0641659	-0.0594848	0.0434827	0.0114487	-0.0635839
ADP0454	7.79478	0.99352	-2.67997	1.96652	0.117121	0.025998	0.00970311	-0.00708013	-0.0960654	-0.0705591	0.1605	-0.133312	-0.0634756
ADP0455	8.47661	7.09741	7.98064	1.34165	-0.182827	-0.0302845	0.0617542	0.10411	-0.0588089	-0.190113	0.243616	-0.0229422	0.161912
ADP0456	-1.11222	-0.709157	-1.13271	-2.67227	0.01479	-0.216841	0.0397766	-0.0871445	0.0169678	0.0418244	-0.0670553	-0.0452506	-0.0898495
ADP0457	7.1801	4.74857	-5.74688	0.21227	0.15636	-0.15234	0.0349099	0.00765481	0.0885346	0.20996	0.12811	0.119687	0.00946086
ADP0458	-1.06734	1.09882	-6.39147	-2.15426	0.0761886	0.160909	0.147982	0.032952	-0.0573981	0.0643011	-0.00636778	-0.103958	-0.0634756
ADP0459	-2.06464	2.59025	2.17955	1.66433	-0.121156	0.058483	-0.0590451	-0.0526299	0.0394201	0.0956533	-0.102902	-0.153686	-0.110322
ADP0460	-1.17984	-0.991308	-4.75196	-0.0243618	0.248865	0.0140993	0.0080656	0.0558826	0.186764	0.114704	0.0850524	-0.236886	-0.164769
ADP0462	-10.359	-0.826378	-6.96644	-2.58457	-0.210338	0.025998	0.0713592	-0.0886232	0.0196112	-0.0115009	0.0239669	-0.250728	-0.0502886
ADP0464	-8.67594	-2.37616	-5.82013	-1.73134	-0.198244	-0.141244	0.0751763	0.00765481	-0.222524	-0.0948573	0.0896077	-0.129914	0.0312396
ADP0465	-12.3095	-2.68185	-4.28319	-1.50869	-0.0286509	-0.0635723	-0.0254898	0.0558826	-0.0588089	-0.0186531	0.156986	0.119687	0.140134
ADP0466	-1.44034	-0.21073	5.41947	2.14619	-0.244497	-0.0302845	-0.00535655	-0.0888008	0.0557916	-0.113908	0.0318547	0.119687	-0.0558755
ADP0467	-2.80604	2.17586	5.74375	5.28378	-0.247763	-0.0803408	-0.00338345	0.0175911	-0.0198021	-0.0868892	-0.0121573	0.088174	-0.0301572
ADP0468	0.202036	-5.0185	3.35727	-2.51879	-0.087541	-0.0549485	0.0698501	-0.00708013	-0.00187108	0.0867778	-0.0442997	0.042811	-0.0502886
ADP0469	-6.02004	1.56086	-7.70988	5.11054	-0.151991	-0.230011	-0.0858894	-0.0646869	0.121278	-0.0377041	-0.0644003	-0.36763	0.183691
ADP0470	-4.90469	2.57603	1.68026	-2.45306	-0.182827	0.0362912	0.115443	0.00765481	-0.0260659	0.000397999	-0.102902	-0.213115	0.0530184
ADP0471	-0.936266	-5.70348	-1.53991	-5.65227	-0.247763	-0.0459311	-0.0546622	-0.0122865	0.00237987	-0.0594848	-0.0956173	0.0114487	-0.264144
ADP0472	-11.3214	4.28221	0.809854	2.21396	-0.383255	-0.252203	-0.0993116	-0.00440213	-0.0833662	-0.0948573	0.0896077	-0.0229422	0.0530184
ADP0474	9.90487	-5.32501	-2.63881	-2.74777	0.310536	0.0140993	0.0214878	0.00765481	0.104906	0.20996	-0.141404	-0.1418	-0.175659
ADP0475	-7.44231	1.84664	-2.22619	1.79878	-0.0286509	-0.20782	0.276509	0.0684978	-0.108156	-0.181971	0.065506	-0.450831	0.161912
ADP0476	-10.5488	1.6874	3.60541	6.13666	-0.41409	-0.363163	-0.0187787	-0.221427	0.0312343	0.000397999	-0.00664728	-0.331973	-0.121212
ADP0477	0.00811877	-1.09314	3.81787	-1.46023	-0.137463	0.107124	-0.033098	-0.0873055	-0.00375725	-0.0518869	0.0475978	0.0803256	-0.0438704
ADP0478	2.99509	-2.11978	-1.39112	-4.83613	-0.00567619	0.0799623	0.0247399	-0.0738004	0.0546455	0.0643011	-0.135322	0.101519	-0.0107278
ADP0479	-1.31096	-4.13239	-1.40566	0.951054	-0.251271	-0.0819306	-0.125628	-0.0604563	-0.0207099	-0.182943	0.0467224	0.042811	-0.327215
ADP0480	-5.37628	1.56086	-1.48885	2.83995	-0.0903212	-0.0968601	0.048332	0.0197118	-0.0751804	-0.0948573	-0.00664728	-0.0704854	-0.0340967
ADP0481	5.71143	2.99831	-4.57617	0.229479	0.125525	0.280402	0.0751763	-0.028516	-0.0740335	-0.209164	0.0703567	0.0959157	0.096576
ADP0482	4.81487	-1.06819	2.19377	-0.664687	0.178273	0.126118	-0.0375693	0.0325299	0.0689256	0.0501327	0.0434827	-0.0652766	-0.163864
ADP0483	2.79053	-2.17995	1.73519	-2.68324	-0.0903212	-0.00809261	-0.112734	0.0197118	0.00667707	-0.0186531	0.0511057	-0.177457	-0.0362746
ADP0508	-6.9227	5.35055	-2.81725	2.2913	-0.128473	-0.216841	0.0397766	-0.0337682	0.0734844	-0.0930358	0.0467224	-0.103958	0.17389
ADP0509	-3.80214	-1.14082	1.47921	1.186	-0.116996	-0.000805111	-0.0782082	-0.0606174	-0.0131767	0.0492582	-0.0889354	-0.183859	-0.122992
ADP0510	0.410107	2.60305	-2.93058	0.799546	0.0330194	-0.285491	0.048332	-0.040573	0.00667707	0.105179	-0.0644003	-0.165572	0.172802
ADP0511	-9.22583	-0.131531	-1.04842	1.186	0.0467331	-0.0817516	-0.0631715	-0.0205853	0.024501	-0.0181719	-0.0206688	-0.0957977	0.0748122
ADP0512	0.712526	6.45475	-6.00813	3.17339	-0.306167	-0.329875	-0.045623	-0.185256	-0.0342517	0.0575512	-0.179906	-0.260658	0.357921
ADP0513	-8.3885	0.193067	-0.459744	-2.56062	0.00580074	0.107124	0.0571225	-0.00724122	0.0998565	-0.085602	-0.0434243	-0.213213	0.00887743
ADP0514	-8.94216	-0.744919	-2.7478	-2.19675	-0.0466086	-0.270806	-0.0203704	-0.00708013	-0.114904	0.0193477	0.00121134	-0.162666	0.226637
ADP0515	-3.09766	5.67275	-1.47908	5.54831	-0.059486	0.146578	0.0349099	0.153926	0.00019353	-0.142897	0.202766	-0.331973	0.00946086
ADP0516	-3.39093	4.41465	-3.76435	0.0794658	-0.186713	-0.196192	0.0485993	-0.0255174	0.0397809	0.000861097	-0.0420018	-0.147312	0.0499874
ADP0518	-2.35595	7.37906	-6.73387	6.3189	-0.169406	-0.405717	-0.0955542	-0.0204242	0.0169678	-0.00312899	-0.0442997	-0.103958	0.253011
ADP0519	-9.35713	-1.17614	2.43591	-1.38392	-0.398673	-0.0302845	-0.0590451	-0.00440213	-0.0424374	-0.228215	0.243616	-0.165572	-0.0232073
ADP0520	-1.34679	2.92423	-3.21232	0.228244	-0.186901	0.160527	-0.0382237	-0.0133484	0.0689256	-0.0149675	-0.0504375	-0.180364	0.0701227
ADP0521	-5.88785	4.87518	-6.47515	8.42581	-0.321658	-0.351573	-0.0481347	-0.0205853	0.175212	0.0267815	-0.111691	-0.169182	0.0879992
ADP0523	-4.4502	-5.39599	0.264355	-2.12823	-0.292203	-0.0819306	0.0848869	0.0596401	0.0734844	0.0193477	-0.158077	-0.280082	-0.142597
ADP0524	-1.46268	-3.72709	-0.38653	-3.54385	-0.00567619	-0.00098416	-0.0355549	0.0863282	0.0169678	-0.0107464	-0.0215442	-0.221374	0.055207
ADP0525	-3.29354	-7.14688	4.77724	-4.56829	-0.403523	0.161088	-0.123318	-0.0339293	0.0433399	-0.0631253	-0.0889354	-0.0370899	-0.17574
ADP0526	0.833793	2.01726	-3.77168	-1.55171	0.00218426	0.0362912	-0.0858894	-0.00440213	0.0230486	0.0385001	-0.00664728	0.000829394	0.0312396
ADP0527	5.69346	3.95662	-0.0568908	-5.65404	0.0330194	-0.0302845	0.0910594	0.0684978	-0.041541	0.177791	0.104671	-0.0704854	0.096576
ADP0528	3.31153	0.0153393	-5.25125	1.07705	0.187195	-0.0302845	0.16242	0.0317687	0.00667707	0.143281	0.0126037	0.143459	0.0312396
ADP0530	-3.76388	0.306812	-5.44902	-4.56661	0.372206	0.125059	0.316775	0.0679395	-0.057885	0.0385001	0.00650432	-0.0704854	0.096576
ADP0531	4.18735	2.24048	-5.23172	-3.78358	0.0638546	-0.0302845	-0.0858894	-0.0888008	-0.0260659	0.20996	-0.0258983	0.238545	-0.0123179
ADP0532	12.0023	2.93718	-3.47382	-3.70828	0.526382	0.191634	-0.0190587	0.0440897	0.0230486	0.000397999	-0.111354	0.428718	0.0312396
ADP0534	4.56109	-6.47493	0.206447	-4.07595	-0.0651762	-0.14916	0.0137095	-0.0122865	0.0245618	0.0501327	0.0434827	0.0114487	-0.19729
ADP0535	3.63191	-1.0489	-3.36962	0.116482	0.117121	-0.0819306	0.00970311	-0.0337682	-0.0207099	0.131731	-0.112566	0.248288	-0.0107278
ADP0536	11.8736	-1.30553	-5.67486	-2.87577	0.325953	0.0917709	0.0214878	-0.0646869	0.170392	0.343317	-0.0836513	-0.0823711	-0.00142853
ADP0537	1.63625	-3.14394	-1.34724	-3.17264	0.0946897	-0.00809261	0.0352929	0.0196815	-0.0746662	0.0130808	-0.0522076	-0.0942569	-0.0776543
ADP0538	12.3916	5.28317	-6.21322	-5.74224	0.372206	-0.0746682	0.0751763	0.10411	0.0557916	0.152806	0.0126037	0.0721441	0.314364
ADP0540	4.50025	1.23099	-5.97517	-1.63883	0.0330194	0.102867	0.0214878	-0.0646869	0.0885346	0.133755	-0.0644003	0.024601	-0.230106
ADP0541	7.3893	-3.32231	-0.688252	3.59516	0.0467331	0.215052	-0.0481347	0.0728231	0.0339205	0.0267815	0.0475978	0.344511	-0.0966182
ADP0543	-1.36548	3.32675	-2.4203	-0.900974	0.0946897	-0.0524764	0.0617542	0.128224	-0.0506232	0.000397999	0.0703567	-0.034828	0.161912
ADP0544	7.95412	0.402074	-7.56461	-1.99701	0.464712	-0.00809261	0.0899983	0.0558826	0.0885346	-0.0657051	-0.0227792	0.333632	0.00946086
ADP0546	-2.65945	-3.96818	1.02115	0.714328	0.00567448	0.197968	-0.00364371	-0.035455	-0.0637798	-0.157574	-0.0645239	0.0256811	-0.00160953
ADP0549	1.33234	-4.44064	-4.58716	1.73854	-0.0903212	0.058483	-0.179844	0.0197118	0.121278	0.343317	0.0703567	0.000829394	-0.099433
ADP0551	3.64689	2.87604	-5.98127	-3.89329	0.0946897	0.0806749	-0.0322008	-0.00440213	0.154021	0.0575512	-0.00664728	0.214774	-0.132101
ADP0553	2.39648	-0.623123	-3.79682	0.179161	-0.0651762	0.0572982	0.0137095	-0.0122865	-0.0198021	-0.00467607	-0.0677973	0.203262	-0.130437
ADP0554	2.39275	3.82425	-5.54318	-0.594839	0.299998	0.126118	0.13336	0.00265228	0.113289	0.0227283	0.0156627	0.126537	-0.0301572
ADP0555	8.47811	0.480274	-2.27014	1.12223	-0.0749036	0.00300333	-0.0187787	-0.0888008	0.0557916	0.133755	-0.0451493	-0.106143	-0.0885436
ADP0556	5.32014	-3.23039	2.0668	0.0520734	-0.00567619	-0.0279663	-0.0971306	0.00626392	0.115474	0.0332328	0.00121134	-0.108239	0.121142
ADP0557	-2.3246	3.366	-0.800335	3.76033	-0.186901	-0.114751	0.0649883	-0.0122865	-0.041984	-0.0320804	0.0156627	-0.0269139	-0.0970105
ADP0558	4.58074	-11.4537	-1.55102	-0.99628	-0.0466086	-0.135895	-0.0955542	-0.00708013	0.14884	0.0643011	-0.135322	-0.309436	0.068394
ADP0559	-2.09009	-4.87998	-2.34705	-1.65497	-0.0903212	-0.141244	-0.0858894	0.00765481	0.0230486	0.0385001	-0.122153	-0.0823711	-0.0340967
ADP0560	8.2148	-9.10907	0.213604	-0.100234	0.0565485	-0.0803408	0.0137095	-0.0421641	-0.130712	0.104941	-0.0121573	-0.218727	-0.264144
ADP0561	4.81794	-10.4643	4.22296	-0.538567	-0.210338	0.241855	-0.00605683	0.0462961	-0.0959448	-0.0588756	0.0694779	-0.250728	-0.142597
ADP0562	0.785885	-4.62263	-2.95133	2.25375	-0.151991	0.069579	-0.0187787	0.0317687	0.104906	0.129666	0.0126037	-0.118029	-0.251884
ADP0564	-3.30905	-0.438954	1.63073	-1.09221	0.359444	0.113755	0.0489163	-0.0719108	0.0394463	0.199182	-0.0583719	-0.162666	-0.142597
ADP0566	4.22179	4.44715	-3.31512	-1.90236	0.372206	0.102867	-0.00535655	0.0920534	-0.157038	0.171857	0.205114	-0.0942569	0.0203502
ADP0567	-2.57666	-0.170919	4.66381	-1.62485	-0.306167	-0.0746682	0.048332	-0.0345445	0.154021	0.152806	-0.179906	-0.0467138	-0.0776543
ADP0569	1.6707	8.44345	1.67625	0.610437	0.251395	0.56582	-0.0481347	0.0861672	-0.0885321	-0.0181719	0.13862	0.168387	0.219869
ADP0570	-2.4509	-2.79559	2.08555	-1.10534	-0.182827	-0.0746682	0.0885985	0.0317687	0.0230486	-0.0186531	0.147361	0.0483726	-0.0558755
ADP0571	6.97948	-22.7116	6.05389	-2.58458	0.178273	-0.114751	-0.0204764	0.0175911	0.0245618	0.0227283	-0.0121573	-0.103639	0.036696
ADP0572	0.224463	-38.6666	27.2871	0.342417	-0.167409	0.191634	-0.153	-0.0535431	-0.224677	0.0127621	-0.102902	-0.153686	-0.219216
ADP0574	8.82544	1.1926	1.56307	-2.14221	0.341371	0.125059	0.142287	0.0317687	0.0885346	0.0575512	0.0703567	0.16723	-0.0776543
ADP0575	-4.60975	1.67744	-2.0443	6.113	-0.059486	0.147251	-0.112734	0.164395	-0.0424374	-0.0567552	0.0703567	-0.189343	-0.0340967
ADP0576	4.60214	-5.15292	-3.17415	-2.94893	0.299998	-0.0115213	0.0478953	0.0474687	0.0467437	0.187155	-0.0121573	0.0114487	0.036696
ADP0577	-1.21244	0.606581	-1.7427	-1.02715	-0.00431383	0.091708	-0.00338345	-0.0122865	0.0689256	0.0227283	-0.0121573	-0.103639	-0.130437
ADP0579	-0.853639	-0.0137812	0.68105	-2.85454	-0.169406	-0.00098416	-0.110591	-0.0471123	-0.0583877	-0.115512	-0.0670553	-0.0452506	0.00245918
ADP0580	4.64248	-1.82591	-4.343	-0.358873	0.248865	0.125059	0.0214878	0.0920534	0.186764	0.0385001	-0.102902	-0.236886	-0.0885436
ADP0581	3.68747	-2.70191	-3.84607	1.29091	0.0352562	-0.122404	0.0548134	0.113016	0.186518	0.109254	0.00121134	-0.103958	-0.142597
ADP0582	-1.81474	-5.03095	-1.95126	7.80502	0.251395	0.026177	0.0721593	0.00610284	0.137534	0.0492582	-0.0206688	-0.139829	0.00887743
ADP0583	5.18593	-4.56291	-8.36055	-1.4506	0.310536	-0.00809261	0.115443	0.0558826	0.235878	0.0766022	0.0222292	-0.165572	0.0530184
ADP0584	8.01489	-4.68472	-3.01429	-2.63939	-0.00567619	-0.108913	0.0397766	-0.0471123	0.111162	0.221638	-0.0442997	0.0134571	0.068394
ADP0585	2.08389	-1.67805	-3.17595	1.86761	0.0638546	0.0140993	-0.00535655	0.0799965	0.0557916	0.0480256	0.12811	-0.260658	-0.0558755
ADP0586	-0.259108	-4.1122	3.08536	-1.94753	0.295118	0.0806749	-0.0187787	0.0799965	-0.0424374	-0.0567552	0.0896077	0.0959157	0.0747972
ADP0587	-0.0180748	-3.15489	-5.42725	-0.139782	0.0761886	-0.162877	-0.0203704	0.00626392	0.167679	0.131731	0.00121134	-0.221374	0.121142
ADP0588	3.25015	-1.96099	2.79116	2.73885	0.21803	0.0362912	0.102021	0.0619111	-0.124646	-0.15201	0.12811	-0.0110564	0.0639078
ADP0590	-13.0431	-37.4752	16.2074	-8.63667	-0.275332	0.169442	0.048332	-0.0646869	-0.189781	-0.113908	0.0318547	0.274203	-0.208327
ADP0591	-3.51835	4.15994	-1.41072	0.609165	0.125525	-0.119052	0.0751763	0.0438256	-0.107923	-0.0758062	0.0703567	0.0959157	0.314364
ADP0592	1.75456	-1.51655	-1.559	2.52004	-0.00431383	0.160527	0.0478953	-0.0272253	0.0245618	-0.0320804	0.0713027	0.0114487	-0.230717
ADP0595	-6.2816	3.49886	5.27762	3.42736	-0.333135	-0.189859	-0.0805174	-0.0604563	0.130001	-0.0930358	-0.0898108	-0.280082	-0.142597
ADP0598	2.79053	17.353	5.50981	12.4128	0.233448	0.0473871	0.108732	0.0920534	-0.0915519	-0.190113	0.0318547	0.0483726	0.423258
ADP0599	7.05884	9.78181	8.23212	1.41694	0.248865	0.480129	0.102021	0.0920534	0.0230486	0.0956533	0.108859	0.0959157	-0.0776543
ADP0601	-1.97032	8.78227	0.782997	3.60363	0.310536	0.435745	0.0617542	0.164395	0.0721631	-0.0186531	0.224365	0.000829394	-0.0123179
ADP0603	-6.57099	13.3321	3.13908	8.07274	-0.059486	-0.119052	0.0617542	-0.00440213	-0.157038	0.000397999	0.12811	-0.0467138	-0.110322
ADP0604	3.2262	5.82631	0.930709	1.7052	0.125525	-0.055578	0.0214878	0.128224	0.0148628	0.0670767	0.147361	0.0364868	0.118355
ADP0605	9.76361	15.0993	3.40334	1.90273	-0.00431383	-0.0115213	0.0137095	0.0624075	0.00237987	-0.0868892	-0.0399773	0.164899	0.136976
ADP0606	6.30878	5.65	7.12122	1.13513	0.110107	0.0806749	-0.045623	0.00765481	0.104906	-0.0377041	-0.00664728	-0.0110564	-0.0123179
ADP0607	4.21027	7.77052	-0.0154266	0.600142	0.0565485	0.229347	-0.105941	-0.0421641	0.0245618	0.0227283	-0.123437	0.279987	0.0701227
ADP0608	4.03113	1.19341	2.77827	1.25899	0.239136	0.0572982	-0.0204764	0.00265228	-0.0198021	-0.114294	0.0434827	0.088174	-0.0635839
ADP0609	1.32485	9.99081	3.89717	6.483	0.464712	0.213826	0.0885985	0.0799965	-0.0751804	-0.0567552	0.205114	0.357403	0.118355
ADP0610	-10.0338	-3.92736	-0.0373585	0.127297	-0.398673	-0.185628	-0.126156	-0.028516	-0.0751804	-0.0948573	-0.0836513	0.0721441	-0.0667649
ADP0611	-6.80944	-1.26943	2.92765	-3.82889	0.117121	-0.00098416	0.00970311	-0.0204242	-0.0395488	0.0193477	-0.112566	0.042811	-0.0239147
ADP0612	2.33903	-0.544254	-6.07975	-0.85787	0.44458	0.106944	0.11496	0.0596401	-0.00187108	0.131731	0.0239669	0.042811	0.068394
ADP0615	-2.12303	2.88315	3.17082	1.41479	0.0330194	0.191634	-0.0724673	0.0558826	-0.0833662	-0.0567552	-0.122153	0.238545	0.0639078
ADP0616	3.90172	-0.733527	1.45014	-3.79539	0.00580074	-0.0817516	-0.0481347	0.046135	0.024501	0.00430481	-0.0320466	0.227095	0.114373
ADP0617	0.413101	2.72675	-0.600132	0.472564	0.0638546	0.058483	-0.139578	0.0438256	0.00667707	0.0575512	0.0318547	0.0483726	0.249027
ADP0618	5.13849	8.06649	0.238513	0.666011	0.239323	0.182315	-0.0368654	0.108932	-0.0267649	0.110479	-0.0698218	0.0445011	0.0499874
ADP0619	-1.66191	2.26181	-2.38489	-1.80017	0.0330194	-0.20782	-0.0724673	-0.0164591	-0.0260659	-0.0567552	-0.102902	0.024601	0.096576
ADP0620	5.69496	-2.13018	1.54476	-2.95536	0.248865	0.147251	-0.0187787	0.0197118	0.0721631	0.152806	0.0511057	-0.0704854	-0.0558755
ADP0621	-2.90303	-2.23255	-4.93874	0.370382	-0.398673	-0.230011	-0.045623	-0.028516	0.0885346	0.0575512	-0.122153	0.262317	-0.0123179
ADP0622	4.46133	7.58794	0.879437	3.44767	0.403041	0.058483	0.0751763	0.0799965	0.0230486	0.0956533	0.0703567	-0.189343	0.0203502
ADP0623	1.25447	18.7225	6.29247	9.55022	-0.247763	0.229347	-0.00338345	-0.0122865	-0.10853	-0.0868892	0.126943	0.126537	0.136976
ADP0624	7.10824	2.4438	3.89351	-1.41618	0.0946897	0.0140993	-0.0993116	0.00765481	-0.0424374	-0.113908	-0.0451493	0.0959157	0.118355
ADP0625	5.49883	-1.43065	-3.6313	-6.47902	0.557217	0.0362912	0.128865	-0.00440213	0.0230486	0.286164	-0.141404	0.000829394	-0.0123179
ADP0627	1.71344	5.21094	-0.754471	-0.52288	0.251395	-0.135716	0.132306	0.0631712	0.00566218	-0.0631253	-0.0889354	-0.00773603	0.0879992
ADP0628	1.7156	-1.75482	-0.423121	0.931844	0.248865	0.191634	0.0349099	0.0679395	0.137649	0.171857	0.205114	-0.0704854	0.20547
ADP0629	0.0852306	3.67368	0.70853	3.33043	0.279701	0.0362912	0.0617542	0.116167	-0.0751804	-0.132959	0.108859	0.0483726	0.227249
ADP0630	1.17214	0.254205	-1.02496	1.01789	0.125525	0.305424	-0.00535655	0.0679395	-0.173409	-0.0758062	-0.102902	0.143459	0.042129
ADP0631	5.36454	1.03543	-0.662893	3.79844	0.117599	-0.0241435	-0.00267953	-0.0255174	-0.00458299	0.0830742	0.0414582	0.0828637	0.0499874
ADP0632	1.13376	2.58692	0.546997	-1.17854	0.321783	0.268837	-0.00533364	0.019608	-0.0207099	0.0643011	0.0239669	0.101519	0.0156461
ADP0633	-2.72188	-38.014	9.69215	-1.11502	-0.0010255	-0.0688611	-0.00172368	-0.0690127	-0.0856389	0.0317879	-0.0136751	-0.190569	0.216496
ADP0635	1.16166	5.42251	2.78505	-0.699837	0.341371	0.369169	-0.00535655	0.0317687	-0.0751804	0.0194491	0.166612	0.143459	0.00946086
ADP0636	0.673601	8.74388	3.0109	0.0939539	0.372206	0.302594	-0.0858894	0.0197118	-0.0260659	0.0575512	0.147361	0.214774	0.0312396
ADP0637	-0.150568	-0.480676	-1.44603	2.59005	0.0761886	0.0529802	0.175107	0.032952	-0.0583877	0.0418244	-0.0442997	0.130873	0.068394
ADP0638	4.13944	9.51593	2.16735	5.47732	0.372206	0.213826	0.048332	0.134253	-0.0506232	0.143281	0.156986	0.214774	0.161912
ADP0639	-1.48974	3.71917	-0.335226	-0.178172	0.248865	0.147251	-0.045623	-0.0164591	-0.0915519	0.000397999	-0.102902	0.286088	-0.0123179
ADP0640	-3.20395	15.3027	-0.524444	10.6488	-0.213662	-0.363163	0.0751763	-0.0767438	-0.0751804	-0.0662807	-0.0451493	-0.0704854	0.499483
ADP0641	2.31438	4.84296	4.87772	3.9661	-0.00431383	-0.0115213	0.0991741	0.00265228	0.0467437	-0.0868892	0.210403	0.126537	-0.0970105
ADP0642	-1.58556	1.55517	3.18547	4.78463	-0.0749036	0.069579	-0.0993116	0.0679395	-0.0506232	-0.123434	0.0992332	-0.118029	0.00946086
ADP0643	-1.32656	-2.35199	6.49252	5.83012	-0.105739	-0.0524764	-0.0590451	-0.0767438	0.0394201	0.0766022	-0.0258983	0.000829394	0.0312396
ADP0644	0.181047	3.27841	5.32791	3.26482	0.00218426	0.180538	-0.045623	-0.0164591	-0.157038	-0.123434	-0.0644003	0.333632	0.0639078
ADP0645	1.27694	0.713452	0.164068	7.237	-0.136574	-0.307683	-0.045623	-0.040573	0.186764	0.0194491	-0.00664728	-0.165572	0.216359
ADP0646	-3.39239	2.30281	-3.1322	2.21456	-0.128473	-0.0279663	-0.110591	-0.100489	-0.0960654	-0.00312899	0.0694779	0.042811	-0.0634756
ADP0647	3.3407	11.7267	-1.21307	1.7517	0.299998	0.0228885	-0.0375693	0.0325299	-0.041984	0.214559	0.0156627	0.088174	0.0701227
ADP0648	5.13635	3.42535	2.02158	2.71749	-0.087541	-0.00098416	-0.00533364	-0.00708013	-0.00187108	0.0867778	-0.0442997	0.0134571	-0.0371017
ADP0649	2.93426	6.83296	1.20904	1.83642	0.21803	0.324786	0.0080656	-0.100858	-0.0588089	0.0385001	-0.141404	0.30986	-0.0558755
ADP0650	2.6513	4.81966	-0.125254	0.539251	0.125525	0.125059	-0.045623	0.00765481	-0.0260659	0.152806	0.12811	0.238545	0.00946086
ADP0651	2.74113	7.03912	-1.76352	2.86577	0.171778	0.213826	0.0214878	0.00765481	-0.124295	-0.0186531	0.147361	0.214774	0.140134
ADP0652	-0.436926	16.1746	-3.63772	5.91052	-0.210338	-0.230333	0.0397766	-0.0204242	-0.0960654	-0.0930358	0.0812565	-0.103958	0.384881
ADP0653	-0.170778	9.00834	-0.371849	3.95105	0.140942	0.0251952	-0.0187787	-0.0526299	-0.0669947	-0.0186531	0.0703567	0.0721441	0.0530184
ADP0654	0.986312	6.40752	1.852	0.845533	0.403648	0.484695	-0.0203704	0.0863282	0.0734844	-0.00312899	0.183256	-0.0158967	0.0156461
ADP0655	5.01267	9.29363	0.588165	3.12602	0.421723	0.091708	-0.0375693	0.00265228	0.00237987	-0.0594848	0.0991227	0.126537	-0.0635839
ADP0656	-0.494624	11.6149	-1.81589	6.00919	0.321783	0.268837	-0.0955542	0.019608	-0.0207099	-0.0480824	0.0467224	0.0721649	0.121142
ADP0657	1.64973	4.23956	-1.23493	0.437069	0.341371	0.213826	0.0349099	0.0197118	-0.0588089	-0.0377041	0.0318547	0.345517	0.0312396
ADP0658	2.09792	14.3311	1.31104	7.58879	-0.0651762	0.091708	0.0137095	-0.0122865	-0.0198021	0.0227283	-0.0399773	0.088174	-0.0635839
ADP0659	6.44206	8.29141	3.97114	3.50736	0.178273	0.126118	-0.0546622	0.0325299	0.0245618	0.077537	-0.0121573	0.0114487	0.00326941
ADP0660	1.51944	3.09236	6.22567	2.11794	0.178273	0.0228885	-0.00304638	0.00265228	0.0467437	-0.0559449	0.0569729	0.279987	0.103549
ADP0662	-4.34739	7.08478	4.44113	7.21123	-0.126039	-0.18357	-0.0204764	-0.0122865	0.0467437	0.077537	-0.123437	0.088174	0.0701227
ADP0663	-3.23988	-5.04065	-0.0959553	4.28233	-0.105739	0.147251	-0.154761	-0.0291349	-0.0745205	-0.0758062	-0.0721887	0.0959157	-0.099433
ADP0664	11.0644	11.1142	-0.837142	4.23452	0.0761886	-0.189859	0.0397766	-0.0204242	0.186518	0.0643011	-0.0215442	-0.0746045	0.00245918
ADP0665	-0.0629517	3.21276	-0.510892	2.81068	-0.169406	-0.149386	-0.0504439	-0.0604563	0.0923232	-0.0256057	-0.158077	-0.19202	0.147516
ADP0666	4.80939	4.73266	-0.544809	1.96652	-0.333135	-0.0819306	0.0414643	-0.140521	0.167679	0.0351192	-0.0060241	0.042811	0.147516
ADP0667	-2.19398	2.98357	1.88839	-0.00206802	0.117411	0.0572982	-0.0375693	0.00265228	-0.0198021	-0.0594848	0.0713027	0.088174	-0.0301572
ADP0668	3.06451	0.284063	-0.476835	2.39573	0.0946897	-0.163436	-0.0724673	0.0679395	0.0230486	0.0194491	-0.0644003	-0.0942569	0.096576
ADP0669	6.32507	2.56057	1.29832	1.43542	0.108132	0.161088	0.0120123	0.046135	-0.0320155	-0.0968403	0.0703533	0.197741	0.114373
ADP0670	3.2649	1.12611	0.920386	-0.07202	0.16953	-0.0142962	0.0871961	-0.0205853	0.0810176	-0.175509	-0.0206688	0.0803256	-0.122992
ADP0671	0.634258	0.0631746	3.74196	-0.396804	0.00580074	0.161088	0.027049	0.0327909	0.118695	-0.0631253	0.0475978	0.227095	0.00887743
ADP0672	0.886192	0.322452	0.355728	-0.990248	-0.0286509	-0.0191885	0.048332	0.0197118	-0.00150868	0.12423	0.0126037	0.262317	0.107465
ADP0673	5.11557	11.5321	3.63593	-0.248086	0.510964	0.369169	-0.045623	0.164395	-0.00969443	-0.0567552	-0.0451493	0.0483726	-0.0558755
ADP0674	0.202019	2.46597	4.94214	3.88681	0.178273	-0.0115213	0.0308024	-0.0122865	0.0689256	0.0227283	-0.0399773	0.0114487	-0.0301572
ADP0675	1.33234	2.25328	2.39563	1.31906	0.00218426	0.0362912	0.0617542	-0.040573	0.00667707	0.114704	-0.0258983	0.000829394	-0.0340967
ADP0676	2.3384	8.75383	6.10188	5.01481	0.00218426	0.25821	-0.00535655	0.0558826	-0.124295	-0.113908	0.0318547	0.000829394	0.0747972
ADP0677	2.89384	0.0267139	0.144536	0.928618	0.248865	0.125059	-0.168349	0.0684978	0.0920531	0.0324586	-0.013187	-0.106143	-0.0776543
ADP0678	10.2208	-2.94204	1.74008	-0.302942	0.0946897	0.0917709	0.0080656	-0.0164591	0.104906	0.0766022	-0.0644003	-0.0942569	-0.00142853
ADP0679	-0.185749	14.124	11.6381	8.13405	0.341371	0.369169	0.0894677	0.10511	-0.0579578	-0.190113	0.202983	0.000829394	0.183691
ADP0680	2.57935	10.5003	1.3182	2.22932	-0.0651762	0.194937	-0.0909897	0.0781827	0.0505209	-0.129157	0.035664	-0.0269139	0.203829
ADP0682	9.11796	-4.32213	2.65899	0.530293	0.36086	-0.114751	0.150453	-0.0421641	0.0245618	-0.0320804	0.0434827	0.433438	-0.19729
ADP0683	-5.93171	-31.3869	4.79322	-1.32261	0.00218426	0.25821	-0.0724673	-0.028516	-0.140666	0.000397999	-0.00664728	-0.0942569	-0.0558755
ADP0684	12.7638	3.76655	-2.55208	0.230838	0.435591	0.18807	-0.00302446	0.0995112	0.118695	-0.0406486	0.229642	0.0216179	0.114373
ADP0687	3.54658	8.48795	7.29945	4.57489	0.33326	0.0801414	-0.0180612	0.139543	-0.145049	-0.108079	0.0475978	0.285803	0.00887743
ADP0701	-8.80617	2.61789	-1.23308	-2.6503	0.361048	0.0618809	0.0144134	-0.055395	-0.0489468	0.0282655	-0.0420018	-0.108949	-0.0168659
ADP0704	14.7433	1.08488	-0.178588	0.791168	0.300186	0.044676	-0.0368654	0.13881	-0.0489468	0.0830742	0.152738	-0.2624	0.0165607
ADP0705	-1.87943	-7.31205	0.105315	-1.35904	-0.247575	-0.196192	-0.0539583	-0.0105786	0.0619628	-0.108756	-0.0976418	0.293858	-0.183999
ADP0708	0.979252	-4.70214	-2.70132	3.34019	-0.169836	-0.011293	0.118892	-0.0124669	0.0334319	0.114005	-0.0389071	-0.208062	-0.00530935
ADP0710	-0.0656414	-2.75258	-0.514978	1.24424	-0.125851	-0.092963	0.0144134	-0.055395	-0.0933107	-0.0265433	0.0414582	0.159589	-0.150572
ADP0711	6.77153	0.524429	4.61436	-0.534071	-0.0649884	0.0790857	-0.156516	-0.0404562	-0.0489468	0.0556698	0.0692782	-0.185675	0.0165607
ADP0716	6.50617	-3.82047	2.91312	-2.07889	0.117121	0.0799623	-0.0504439	-0.0738004	0.0358066	0.0193477	0.0922335	0.042811	-0.116223
ADP0717	2.81	0.881226	-6.14852	2.36346	0.248865	-0.0413804	0.142287	-0.0164591	0.268621	0.371894	-0.0258983	-0.165572	-0.121212
ADP0719	12.1948	2.76574	-4.25146	0.483748	0.0352562	-0.162877	-0.112574	0.0601466	0.0734844	0.131731	-0.00636778	-0.0158967	-0.168971
ADP0720	-2.1246	-5.03492	5.40874	-7.43516	-0.137463	0.0531592	0.132306	-0.0472734	-0.0885321	-0.108079	-0.0206688	0.315157	-0.0438704
ADP0721	0.855956	-4.45227	-0.294469	5.16228	0.0761886	-0.0279663	-0.0354071	-0.0337682	-0.0395488	-0.0256057	0.0239669	0.14555	-0.0107278
ADP0722	-8.06062	-24.7371	10.2061	-3.40927	0.279701	-0.141244	0.249664	0.0679395	-0.304381	-0.266317	0.474628	0.357403	-0.0776543
ADP0724	-2.76529	-3.42262	0.106692	-5.03772	-0.059486	0.25821	0.0885985	-0.0767438	0.0557916	0.0480256	0.0318547	0.0721441	-0.0340967
ADP0725	-7.97229	0.224347	-4.48095	0.260671	-0.337002	0.125059	-0.0596456	-0.0901553	0.0148628	-0.0850829	-0.0129697	-0.1418	-0.0558755
ADP0726	0.82481	-17.1744	0.221444	-1.32153	-0.306167	-0.0746682	0.0214878	-0.028516	-0.0915519	-0.209164	-0.0451493	0.119687	-0.251884
ADP0727	10.4169	4.60497	-0.149669	0.22195	0.433876	0.0806749	0.0885985	0.0558826	0.0885346	0.114704	0.0703567	0.286088	-0.0340967
ADP0728	-0.222677	1.52148	5.43782	2.93326	-0.0165	0.357865	-0.115893	-0.0177623	-0.0867079	-0.130555	0.161375	0.0216179	-0.0702443
ADP0729	4.18136	2.39973	0.848918	0.120844	-0.059486	0.391361	0.0214878	-0.0888008	-0.00969443	0.000397999	-0.0836513	0.0127152	-0.121212
ADP0730	3.90589	-0.276133	2.59095	-3.26406	0.279701	0.136155	-0.045623	0.0317687	0.0394201	-0.0567552	-0.00664728	0.024601	-0.0449861
ADP0731	-0.757651	2.4239	-4.75196	-0.63315	0.21803	-0.141244	-0.0187787	0.218651	-0.0260659	0.000397999	-0.0451493	-0.0704854	0.0747972
ADP0732	1.36378	2.50494	-2.11022	1.33627	0.0638546	0.0140993	0.048332	0.0558826	-0.00969443	0.0385001	0.0318547	0.000829394	-0.0340967
ADP0733	-5.49733	1.1624	4.13575	3.09984	-0.108007	-0.0549485	0.00970311	-0.113833	-0.00187108	-0.00312899	-0.0442997	-0.0746045	-0.168971
ADP0734	7.71458	-0.83633	-0.939505	-5.84657	0.210463	0.242034	0.177417	0.0327909	0.0998565	0.0717349	0.115864	-0.0957977	-0.0834313
ADP0735	8.05742	-0.859079	-3.14909	-1.43877	0.0946897	-0.0524764	0.0617542	-0.0767438	0.170392	0.0480256	-0.0644003	0.179116	-0.121212
ADP0736	2.58094	-5.78283	3.59931	-1.79802	-0.121156	0.069579	-0.0724673	-0.0767438	-0.0424374	-0.0567552	0.0703567	0.262317	-0.164769
ADP0737	1.3009	-1.33681	1.32013	1.59226	0.00218426	0.058483	-0.0724673	-0.124972	-0.0260659	0.267113	-0.160655	0.191002	-0.142991
ADP0738	4.8298	-0.122011	-4.01393	-1.6841	0.421723	-0.0459311	-0.0204764	-0.0272253	0.0911075	-0.00467607	0.0434827	0.126537	0.0701227
ADP0739	4.0935	-2.45952	-1.21023	-1.0141	0.0761886	-0.135895	-0.0203704	0.032952	0.0923232	0.131731	-0.0215442	0.365704	-0.0898495
ADP0740	4.48827	-4.01978	2.71913	-2.94138	0.00218426	-0.0746682	0.128865	-0.040573	0.00667707	0.0194491	0.0318547	0.226659	0.0530184
ADP0741	-14.2953	4.69888	0.739194	5.79403	-0.537797	-0.0414574	0.0247399	0.032952	-0.19026	-0.182943	-0.0670553	0.0868419	0.0947679
ADP0742	-3.48373	5.56459	5.95626	3.23749	-0.403523	-0.108734	0.027049	-0.127338	-0.0885321	-0.175509	-0.0661799	0.124356	-0.0966182
ADP0743	-6.68177	5.20355	1.27741	3.75744	-0.398673	-0.185628	-0.0322008	-0.137029	0.00667707	0.0575512	-0.102902	-0.165572	-0.0558755
ADP0744	-1.71271	-4.93704	-3.31309	-4.40172	0.280851	0.106944	-0.0203704	-0.0337682	0.111162	0.266591	-0.0670553	-0.280082	0.0420201
ADP0745	-0.861624	0.919776	3.03832	1.29297	-0.0651762	-0.0459311	0.116267	0.00265228	-0.0198021	0.0501327	-0.0399773	-0.0652766	-0.0635839
ADP0746	1.4566	0.800183	-2.5497	-1.33444	0.248865	0.213826	0.048332	0.140281	0.0394201	0.133755	0.166612	0.000829394	-0.0232073
ADP0747	-4.37993	3.40912	-3.37309	1.61425	-0.0649884	-0.0241435	0.0656922	-0.055395	0.0175989	0.0556698	-0.0141818	0.0828637	0.116841
ADP0748	0.780491	0.0197516	0.60248	-3.76635	0.0565485	-0.0459311	0.0478953	-0.0272253	0.0467437	0.132346	-0.0956173	0.0114487	-0.130437
ADP0750	-6.16227	5.6955	0.0249006	5.99361	-0.121156	-0.0968601	-0.0322008	-0.100858	0.00667707	-0.113908	-0.00664728	0.0483726	0.042129
ADP0751	-3.11953	8.82879	1.5019	2.201	-0.247763	-0.0115213	0.0308024	-0.0272253	-0.041984	-0.114294	-0.0399773	0.164899	-0.0635839
ADP0752	-6.99963	5.98036	-1.47511	-1.65133	0.0761886	0.0529802	0.0548134	0.0729842	0.0923232	0.199161	0.0694779	-0.103958	0.200264
ADP0753	-13.1104	1.98314	4.97145	1.70305	-0.460343	-0.252203	-0.0993116	-0.100858	-0.222524	-0.209164	0.0703567	0.321746	-0.0776543
ADP0754	-1.23483	3.61326	7.18473	2.00089	0.178273	-0.0115213	0.0820812	0.0325299	0.0245618	-0.0320804	-0.0791381	0.0498113	-0.19729
ADP0757	-0.522005	-0.329709	-1.9097	-3.46241	0.239136	-0.0194814	0.0137095	0.122163	0.0467437	0.0501327	0.0156627	0.0503203	0.103549
ADP0758	-3.21074	2.86309	3.63022	1.34162	-0.292203	-0.0279663	-0.00533364	-0.0204242	-0.0207099	-0.182943	0.206011	0.424412	-0.406336
ADP0759	-6.69113	-12.3399	2.40371	-0.409834	-0.369488	0.091708	-0.0375693	-0.0571029	-0.041984	-0.0594848	-0.123437	-0.103639	-0.230717
ADP0760	0.041814	-2.91076	1.50935	1.65249	-0.167409	0.191634	0.00135453	0.0197118	0.00667707	0.0289746	0.0703567	-0.189343	-0.0123179
ADP0761	-2.36834	-0.253614	-4.38465	2.25988	-0.430162	-0.127373	-0.00267953	-0.055395	0.0841447	0.000861097	-0.0420018	-0.0322242	-0.117146
ADP0762	-6.42511	-0.556919	4.86486	-0.169724	0.117599	0.0102662	-0.00267953	-0.0255174	-0.0933107	-0.081352	0.0414582	0.00613846	0.116841
ADP0763	-2.77211	-2.63886	2.74706	0.846146	-0.567253	-0.0817516	-0.033098	0.0194469	0.0715982	-0.0406486	-0.0889354	0.0950026	-0.122992
ADP0764	-1.39375	-1.03751	-0.651105	-1.66579	0.292328	0.0801414	-0.00302446	-0.0606174	0.0998565	0.206595	0.0931089	-0.0957977	0.00887743
ADP0765	1.88013	2.34202	-3.41777	0.980444	0.251395	0.0396681	-0.0631715	0.046135	0.024501	0.116688	-0.0889354	0.0509718	-0.0174965
ADP0767	1.41226	2.13986	4.40442	1.5444	0.117599	0.0790857	-0.0368654	-0.0404562	-0.0267649	-0.0634469	-0.0881407	0.0445011	0.0165607
ADP0768	16.3331	2.14975	-2.06332	-1.45154	0.361048	0.285544	-0.00267953	0.0939931	0.0175989	-0.0539476	-0.0141818	0.0445011	0.0165607
ADP0769	4.36701	4.02913	4.54784	1.25667	-0.167409	-0.00809261	-0.00535655	-0.0164591	0.0230486	-0.171061	0.00197263	0.107802	-0.0667649
ADP0770	6.09587	0.532586	2.93088	1.21965	0.0750654	-0.0279663	-0.0504439	-0.00708013	-0.0395488	0.0867778	-0.0215442	-0.0599276	-0.0766626
ADP0771	3.39537	-0.911686	7.84269	-0.880537	0.125525	-0.0746682	-0.0724673	0.0679395	0.137649	0.133755	-0.0644003	0.226659	-0.175659
ADP0773	8.05432	-2.54186	0.965112	-11.6121	0.239136	-0.0459311	-0.00338345	0.0325299	0.0245618	0.104941	-0.0121573	0.0114487	0.103549
ADP0774	-0.45074	3.25566	14.3152	3.83488	-0.213662	0.147251	-0.0187787	0.092906	-0.0260659	-0.132959	0.00657676	0.024601	-0.099433
ADP0775	1.97581	-0.711869	1.32204	-0.0205879	0.0567362	0.182315	-0.105237	0.0342379	-0.0267649	0.000861097	-0.0976418	0.236314	0.0165607
ADP0776	6.71077	2.01761	0.00365928	-1.5916	0.299998	0.126118	-0.0204764	0.0175911	0.0911075	0.132346	-0.0677973	0.164899	0.0701227
ADP0777	2.51591	7.21336	0.616794	0.177273	0.36086	0.160527	-0.0204764	-0.0272253	-0.0198021	0.0501327	0.0156627	0.088174	0.036696
ADP0778	2.27706	7.59959	-0.102273	6.67246	-0.128473	-0.32477	-0.0658467	-0.0750987	0.0576535	0.154208	-0.0995393	-0.0452506	0.147516
ADP0779	-5.8136	3.25449	-0.861369	5.38155	-0.14894	-0.189859	-0.00533364	-0.0871445	0.0734844	0.0867778	-0.101189	0.0721649	0.121142
ADP0780	-6.42906	11.1679	-0.333232	9.45847	0.0352562	-0.0279663	0.00970311	-0.0471123	0.111162	-0.160466	0.00121134	-0.162666	-0.0107278
ADP0781	-0.596646	0.379102	-4.17377	0.936171	0.178273	-0.0115213	0.0308024	0.00265228	0.113289	0.104941	-0.0956173	-0.0652766	0.0701227
ADP0782	-4.63221	-2.00933	7.00402	0.496227	-0.0903212	0.25821	-0.139578	0.116167	-0.107923	-0.247266	0.0896077	0.024601	-0.0123179
ADP0783	2.05695	-2.50521	3.66252	0.793458	0.0761886	-0.162877	-0.0354071	-0.0337682	-0.00187108	-0.0480824	-0.0898108	0.218934	0.0420201
ADP0784	0.944703	3.6726	7.55691	3.60553	-0.00431383	0.0228885	0.0649883	-0.0421641	0.0245618	0.15975	-0.0121573	0.088174	-0.130437
ADP0785	5.65564	8.1996	4.49753	3.67266	0.280851	0.187891	0.0548134	0.12636	0.130001	0.0418244	0.00121134	0.248288	0.068394
ADP0788	1.37494	6.33668	4.02986	1.15929	-0.3693	-0.299422	-0.0881442	-0.0255174	0.0619628	-0.136161	0.0136382	-0.147312	0.217121
ADP0789	-2.22077	-23.5776	1.41622	1.96302	0.149064	0.0531592	-0.0105428	0.139543	-0.0885321	-0.0968403	0.0248423	-0.0370899	0.101186
ADP0791	-10.8291	3.65582	5.85098	7.06576	-0.619662	-0.216841	-0.00533364	-0.0337682	-0.0207099	-0.00312899	-0.0215442	-0.280082	-0.0898495
ADP0792	-4.5228	-3.71881	1.44703	-1.36506	0.178273	-0.14916	0.0137095	-0.0272253	0.00237987	0.0501327	0.0156627	0.0498113	0.0701227
ADP0794	2.65158	-5.39056	0.550528	-3.65424	0.00580074	-0.162698	0.230045	0.046135	0.024501	-0.175509	0.115864	0.0362948	-0.0570574
ADP0796	1.11743	-0.685494	-1.72932	-0.501978	-0.186713	-0.092963	0.0144134	-0.0255174	-0.159856	0.000861097	0.0136382	0.0828637	0.150267

## Sheet: Sensory BLUPs by Loc
ID	Location	Total Flavor	Beany	Vegetative	Earthy	Starchy	Sweet	Bitter	Seed-coat Perception	Cotyledon Texture
ADP0001	Hawassa, ET	0.207453	0.0879273	-0.0206387	-0.0137656	0.0860404	-0.109977	-0.101853	-0.172715	0.309364
ADP0003	Hawassa, ET	-0.157329	0.0909819	-0.0318906	-0.0582022	-0.143773	0.0482837	0.193226	-0.0653707	0.158226
ADP0004	Hawassa, ET	-0.0570017	-0.000656615	-0.0457632	0.0200082	0.102851	-0.297833	-0.124733	-0.126268	0.0926288
ADP0005	Hawassa, ET	-0.170928	0.0238499	-0.0866331	-0.0620192	-0.135665	-0.186949	-0.124513	-0.580425	-0.0209528
ADP0006	Hawassa, ET	-0.089338	0.0996806	0.000962102	-0.0451232	-0.0884093	0.0199385	-0.0733903	-0.142679	-0.152304
ADP0007	Hawassa, ET	-0.0308626	-0.00343426	-0.178462	0.0138053	0.268467	0.117742	-0.202501	-0.112447	-0.445199
ADP0008	Hawassa, ET	-0.0595673	-0.032165	-0.0484673	-0.0832216	-0.149195	-0.156438	0.00461731	-0.234216	-0.338856
ADP0009	Hawassa, ET	0.137552	0.0312647	0.0589026	0.0378343	-0.0883028	-0.0893813	-0.115056	-0.165814	-0.222079
ADP0010	Hawassa, ET	0.195937	0.0904733	0.0326164	0.122291	-0.0139807	-0.0704874	0.0322761	0.104415	0.575166
ADP0011	Hawassa, ET	0.177192	-0.0635401	0.0365467	-0.129258	0.0789605	0.386236	-0.165405	-0.0231832	-0.563198
ADP0012	Hawassa, ET	-0.0263991	0.0367759	0.309173	0.0265769	-0.0471851	-0.167374	0.0528067	0.0627302	0.264839
ADP0013	Hawassa, ET	-0.0775896	0.0297378	0.0827507	-0.0230232	0.0624102	-0.0949865	-0.180433	-0.043757	-0.0654222
ADP0014	Hawassa, ET	-0.105164	-0.043443	0.0719511	0.0569246	-0.137063	-0.154958	0.0613944	-0.134626	-0.032867
ADP0015	Hawassa, ET	-0.137578	-0.081405	0.12753	-0.00386016	-0.0181795	-0.277276	-0.147684	-0.0772086	0.317056
ADP0016	Hawassa, ET	-0.185031	-0.00226406	-0.110477	-0.0274165	-0.0614109	-0.113461	-0.152647	0.0430573	-0.37516
ADP0017	Hawassa, ET	0.206435	0.125575	0.13256	0.0980702	0.0528614	-0.198888	-0.00476775	-0.0386448	0.221857
ADP0018	Hawassa, ET	0.182906	0.156507	0.0721137	0.0337491	-0.056192	-0.0769512	-0.036689	-0.245678	0.0787066
ADP0019	Hawassa, ET	0.169688	0.132726	-0.039098	0.0267908	-0.090388	-0.0878086	0.191944	-0.126609	0.0196142
ADP0021	Hawassa, ET	0.200637	0.157751	0.190054	-0.0447226	0.0427519	-0.101848	0.0582375	0.0115944	-0.262575
ADP0022	Hawassa, ET	-0.0127836	0.0595046	-0.00716718	0.00549645	-0.0892629	-0.0389644	-0.052026	-0.2617	-0.251834
ADP0023	Hawassa, ET	-0.257712	0.027921	-0.15303	-0.0473982	0.125085	0.0809877	0.0513732	-0.285251	-0.211638
ADP0024	Hawassa, ET	0.054425	0.147414	-0.00148131	0.0328395	0.0400306	-0.139894	-0.126608	-0.0732434	0.0798672
ADP0025	Hawassa, ET	0.114192	0.0926824	-0.0356461	0.000130271	0.00894853	0.151805	-0.0987986	-0.0685664	0.014231
ADP0026	Hawassa, ET	-0.20483	0.119217	-0.129075	-0.0206809	-0.35324	-0.262566	0.18978	0.224524	0.567909
ADP0027	Hawassa, ET	-0.499311	0.0532423	-0.0178689	0.0389229	-0.0308916	-0.00574588	0.120959	0.376404	0.259894
ADP0028	Hawassa, ET	0.0554737	0.00308246	-0.0447418	0.00550017	0.0314899	-0.115228	-0.165021	0.0218015	-0.183822
ADP0030	Hawassa, ET	-0.0268572	-0.0137751	-0.152752	-0.0457275	-0.195591	-0.264218	0.234177	0.172412	0.141851
ADP0031	Hawassa, ET	-0.46542	0.0765625	-0.0325969	0.0367981	-0.120695	-0.274132	-0.167451	-0.0157725	-0.2183
ADP0032	Hawassa, ET	-0.122679	0.174476	-0.00179731	-0.0412732	-0.0272667	-0.0810723	-0.067016	0.0896583	0.0328178
ADP0033	Hawassa, ET	-0.0138493	0.0457973	-0.131912	-0.00865876	0.0818716	-0.0814405	-0.0934189	0.0965069	-0.027424
ADP0034	Hawassa, ET	-0.0324014	0.022666	-0.140232	0.068807	-0.0601857	-0.275556	-0.0710345	-0.0452211	0.0705974
ADP0035	Hawassa, ET	0.0556271	0.0853374	-0.154825	-0.031359	0.058858	0.173677	-0.17778	-0.0593588	-0.138211
ADP0036	Hawassa, ET	-0.216829	0.0353679	-0.0343165	-0.048783	-0.0832764	-0.0262797	0.0643067	0.361695	0.175548
ADP0038	Hawassa, ET	0.0210604	0.24293	0.0697736	0.0606506	-0.125577	-0.360068	0.163241	-0.0409939	0.276097
ADP0041	Hawassa, ET	-0.236355	-0.0499668	-0.0852697	-0.082908	-0.10849	-0.322125	0.0132468	-0.038537	-0.203896
ADP0042	Hawassa, ET	-0.428566	-0.171054	-0.149678	-0.0754836	-0.276378	-0.124561	0.0281648	0.0350336	0.253656
ADP0043	Hawassa, ET	-0.280679	-0.0705904	-0.0801232	-0.0743794	-0.30449	-0.164265	-0.0431006	-0.0556258	-0.101923
ADP0044	Hawassa, ET	-0.100105	-0.222112	-0.103917	-0.0387528	-0.123567	-0.114293	0.378706	-0.0560429	0.310017
ADP0045	Hawassa, ET	-0.0961473	0.0889228	-0.130988	0.0790702	0.038625	-0.135476	0.0270717	-0.00462174	0.0331482
ADP0047	Hawassa, ET	-0.232118	-0.0970442	-0.0328866	-0.0323708	-0.0955919	-0.0435343	-0.106659	-0.187572	0.0989424
ADP0048	Hawassa, ET	-0.126532	0.0160913	0.107134	-0.122034	-0.216975	-0.219051	-0.0591784	-0.261148	-0.0186452
ADP0049	Hawassa, ET	0.141374	-0.0280878	0.0335397	0.00324809	-0.0759971	0.263153	-0.000645499	-0.12921	0.206281
ADP0050	Hawassa, ET	-0.199705	0.0204164	-0.134978	-0.0222698	0.0489523	-0.0605486	-0.0819469	-0.0592121	0.319285
ADP0051	Hawassa, ET	0.00876224	-0.0898878	0.0829833	0.0206668	0.0127321	0.0864686	-0.133757	-0.225222	-0.371487
ADP0052	Hawassa, ET	-0.16721	-0.171586	-0.109561	-0.051312	0.0561652	0.181811	-0.259859	-0.0430874	-0.548339
ADP0053	Hawassa, ET	-0.194368	-0.0757775	-0.0619022	0.0144017	0.0131402	-0.164557	-0.117831	-0.227472	-0.0697235
ADP0054	Hawassa, ET	-0.0698405	-0.0807561	-0.0530775	-0.0429958	0.0251759	0.115059	0.131562	-0.427781	-0.138223
ADP0055	Hawassa, ET	0.082145	0.0306525	-0.0731515	-0.0167275	0.0342726	-0.041123	-0.122057	-0.156393	-0.0489633
ADP0056	Hawassa, ET	-0.0755036	-0.0595948	0.0476845	-0.0512835	0.130874	-0.0492732	-0.0659038	-0.0592533	-0.522152
ADP0057	Hawassa, ET	0.0246599	-0.0244541	-0.0188359	0.108219	0.0971416	0.0773334	0.0298003	-0.179569	-0.116758
ADP0058	Hawassa, ET	-0.094737	0.113372	-0.195771	-0.0383212	-0.139858	-0.18409	0.0334778	0.00521806	0.0510199
ADP0059	Hawassa, ET	-0.192329	-0.0327941	-0.0427193	-0.0574061	-0.00470337	0.0270862	-0.0589592	0.0720803	-0.218203
ADP0060	Hawassa, ET	-0.272083	-0.20948	-0.068113	-0.0359324	-0.324783	-0.336339	0.224548	-0.129963	0.0994367
ADP0061	Hawassa, ET	-0.023408	-0.139932	-0.142029	0.0730291	0.094437	-0.00202418	-0.0763536	-0.0775295	0.0042422
ADP0062	Hawassa, ET	-0.0434516	0.0253555	-0.0808035	-0.00168172	-0.0358487	0.166102	-0.186506	-0.239237	0.227734
ADP0063	Hawassa, ET	0.00223292	-0.0566233	0.0236799	0.0773431	0.0893227	-0.0217797	-0.0107068	-0.369413	0.0805624
ADP0064	Hawassa, ET	-0.0945617	-0.0981473	0.0507193	0.0173346	0.0747793	-0.0383003	0.0560238	-0.382017	0.27237
ADP0065	Hawassa, ET	-0.348976	-0.0922665	-0.0968504	0.0173377	-0.0658038	0.172762	-0.24258	-0.220237	-0.0263041
ADP0066	Hawassa, ET	-0.171794	-0.0435896	-0.117	-0.0139268	-0.0630325	-0.162578	-0.028666	-0.344026	0.160838
ADP0067	Hawassa, ET	-0.0871797	0.150576	-0.0540893	-0.0195688	0.0393015	-0.14666	-0.018157	-0.115508	0.0749827
ADP0070	Hawassa, ET	-0.286974	0.0596056	-0.249124	-0.0445145	0.0372899	0.0235033	-0.041828	-0.180449	-0.132539
ADP0071	Hawassa, ET	-0.0589513	-0.101471	-0.061392	-0.014328	0.188032	0.112112	-0.0687099	-0.164616	0.0882846
ADP0072	Hawassa, ET	-0.181596	0.103376	0.0958457	-0.023904	-0.0624852	-0.347769	0.147685	0.275234	-0.0923201
ADP0074	Hawassa, ET	0.0995715	-0.137705	0.120551	-0.00761852	0.0128547	0.309344	-0.228294	-0.255602	-0.352831
ADP0075	Hawassa, ET	-0.100922	-0.029004	-0.0573343	0.00743889	-0.0339138	-0.247935	-0.0579658	0.0816306	-0.362856
ADP0076	Hawassa, ET	-0.165232	-0.0833238	-0.0858531	-0.0772198	0.0485993	-0.217053	-0.164704	-0.0620039	-0.356791
ADP0077	Hawassa, ET	0.157395	0.165525	-0.0206218	0.0628791	0.10484	0.00299568	-0.137829	0.116849	-0.373064
ADP0080	Hawassa, ET	-0.24735	0.0164513	0.0291193	0.0105618	-0.16026	-0.0122305	-0.0367309	-0.37718	0.391493
ADP0081	Hawassa, ET	0.114985	0.00675052	-0.047542	0.0446254	0.172984	0.238962	0.25145	-0.000231195	0.0670698
ADP0082	Hawassa, ET	-0.21817	0.00876499	-0.151122	0.03069	-0.0218517	-0.0235728	0.0260877	-0.294123	-0.0492522
ADP0083	Hawassa, ET	0.120113	-0.0361817	0.0111751	-0.00929735	-0.126221	-0.0859788	0.0860195	-0.112446	-0.300835
ADP0084	Hawassa, ET	-0.252149	-0.00208554	-0.15045	0.00566308	0.177055	-0.0990433	0.00411135	-0.000340738	0.00769031
ADP0085	Hawassa, ET	0.273812	-0.157557	0.240614	-0.0585561	-0.0189912	-0.212278	-0.174106	-0.215235	-0.162369
ADP0086	Hawassa, ET	0.106845	0.0776916	-0.0140899	0.0208052	0.132031	0.0656194	-0.0113609	0.00521806	0.504511
ADP0087	Hawassa, ET	-0.147398	-0.233914	0.144601	-0.0618577	-0.0251586	0.00955446	0.0874897	-0.156946	-0.440229
ADP0088	Hawassa, ET	0.00905043	-0.0319646	0.147199	-0.0349943	0.0478766	0.00642196	0.073722	-0.0285568	-0.432913
ADP0090	Hawassa, ET	-0.0268209	-0.0808085	-0.116024	0.0117186	-0.173407	-0.249703	0.254419	0.282931	0.00126107
ADP0092	Hawassa, ET	-0.0931193	-0.0990519	-0.0140688	0.0356066	0.214142	-0.0447082	-0.149182	-0.0310131	0.316089
ADP0093	Hawassa, ET	-0.00449885	-0.0388668	-0.10985	0.0267477	-0.0269027	-0.175959	-0.0546232	-0.447441	0.605108
ADP0094	Hawassa, ET	-0.330365	-0.080485	0.039236	-0.0146151	-0.038192	-0.260869	0.116238	-0.0446516	0.152733
ADP0095	Hawassa, ET	0.123179	0.0188519	0.0180377	0.00563229	0.0656984	-0.25577	0.171232	0.138868	0.152405
ADP0096	Hawassa, ET	0.0944807	-0.0236831	-0.0646747	-0.0352586	0.0653231	-0.161308	-0.0475038	-0.134111	-0.118573
ADP0098	Hawassa, ET	-0.147398	0.0515299	0.108265	-0.0727074	-0.0164884	0.0445149	-0.0918652	-0.0934417	-0.137902
ADP0099	Hawassa, ET	-0.00911808	0.0996346	0.180469	-0.0433843	0.0892691	-0.30734	0.143986	0.0695297	0.0503985
ADP0101	Hawassa, ET	-0.269135	-0.218453	-0.0181036	-9.66481e-05	0.139206	-0.139712	-0.0908217	-0.166255	0.167585
ADP0102	Hawassa, ET	-0.399152	0.0365196	-0.131083	0.0111135	-0.0708671	0.138096	0.0128579	0.290963	-0.0102849
ADP0103	Hawassa, ET	-0.0790971	-0.106271	-0.0801232	-0.0546705	-0.259176	0.147872	0.0914156	-0.182634	-0.101923
ADP0105	Hawassa, ET	-0.259167	-0.10111	-0.0449196	-0.0405325	-0.0347768	-0.0554375	0.036405	0.0269439	0.16761
ADP0106	Hawassa, ET	-0.483141	0.0595046	-0.00716718	-0.0339212	-0.0439482	-0.226246	0.0824902	-0.00768246	0.126076
ADP0107	Hawassa, ET	-0.0208705	0.141056	-0.00876211	0.0323414	-0.0488674	-0.265999	0.112778	-0.000587427	0.123592
ADP0108	Hawassa, ET	0.0865856	-0.1573	-0.0935681	0.0485805	0.0156659	-0.18656	0.0471803	0.0569193	0.47431
ADP0109	Hawassa, ET	0.0280159	-0.0385285	-0.0245421	-0.0280594	-0.0391652	-0.0145954	-0.113617	-0.1143	0.00789378
ADP0110	Hawassa, ET	0.177216	-0.0519404	0.0339073	0.0278515	0.257177	0.016702	0.067007	-0.0805171	0.101118
ADP0114	Hawassa, ET	-0.0890214	-0.0823661	0.00977885	-0.0406917	-0.0031558	0.0655474	0.0208402	0.115659	-0.0622903
ADP0117	Hawassa, ET	-0.18143	-0.0549697	-0.118135	0.0066531	-0.158173	-0.203648	0.0623861	0.232358	0.308953
ADP0118	Hawassa, ET	-0.163705	0.0615667	-0.0122399	-0.0510967	0.139725	-0.035173	-0.100305	0.054088	-0.161561
ADP0120	Hawassa, ET	-0.0362879	-0.0875821	-0.0872093	-0.0420622	0.136969	-0.0763446	-0.0162387	0.187925	-0.362624
ADP0121	Hawassa, ET	-0.00318989	-0.0457245	0.0548573	-0.00386016	0.163079	-0.152422	-0.102845	-0.0137043	-0.0608534
ADP0123	Hawassa, ET	0.00925303	0.0742474	-0.0427193	-0.0179884	0.0406114	-0.0353411	-0.0141204	0.199089	-0.218203
ADP0127	Hawassa, ET	0.0390078	0.0145601	0.203598	-0.0410344	-0.0932221	-0.0496163	-0.115911	0.0288734	-0.127547
ADP0166	Hawassa, ET	0.141412	-0.0463301	-0.0997209	-0.0227476	-0.0940269	0.162875	-0.120761	0.0657973	-0.0546067
ADP0168	Hawassa, ET	0.112616	-0.0262445	0.148028	-0.0301703	0.228034	-0.0396112	-0.00571608	-0.288231	0.155062
ADP0180	Hawassa, ET	-0.00618557	-0.199691	0.0591451	0.0883695	0.100098	-0.0981352	0.142131	-0.0633601	0.244205
ADP0186	Hawassa, ET	-0.354511	-0.162163	0.127647	-0.123902	-0.139697	-0.211825	-0.0856145	0.0558777	-0.59673
ADP0190	Hawassa, ET	0.192351	-0.0790449	-0.221729	-0.0275828	0.126833	0.829857	-0.165653	-0.274795	0.0763488
ADP0199	Hawassa, ET	-0.178503	-0.057232	-0.0617848	0.0240843	-0.0610608	0.00732048	0.0178343	0.17878	0.312789
ADP0205	Hawassa, ET	0.116944	-0.0114441	0.0130541	-0.0150485	0.0136381	0.17586	-0.0474289	0.272535	0.0681012
ADP0206	Hawassa, ET	0.390081	-0.217662	0.0128024	0.103936	0.382861	0.25009	-0.162106	-0.186289	0.312031
ADP0207	Hawassa, ET	-0.00830973	-0.0952753	-0.0613244	0.0362026	0.0402443	-0.174128	-0.0659038	0.00425106	0.535995
ADP0208	Hawassa, ET	0.0989959	0.0543418	-0.153577	-0.000629613	0.173668	0.00916536	-0.0532817	0.062325	0.245793
ADP0211	Hawassa, ET	0.00293372	-0.0666846	-0.0312554	-0.00671754	-0.151641	-0.0826665	0.0858389	0.196932	-0.0704562
ADP0212	Hawassa, ET	-0.224536	-0.0795152	0.0190818	-0.0385176	-0.0745814	-0.226306	0.123529	-0.0467498	0.0928699
ADP0213	Hawassa, ET	0.143672	0.067719	0.12101	0.00626213	0.0589105	-0.0539101	-0.106763	-0.146648	0.168934
ADP0214	Hawassa, ET	-0.267219	0.021255	-0.16562	0.00345437	-0.190005	0.0203956	-0.118909	0.125752	-0.14931
ADP0224	Hawassa, ET	-0.0325841	-0.022237	-0.00738107	-0.0171064	0.190528	0.118197	-0.172349	0.0108632	0.247898
ADP0225	Hawassa, ET	0.194914	0.162391	-0.136033	0.0321852	0.212528	-0.108129	0.0636522	0.0751908	-0.00599756
ADP0232	Hawassa, ET	-0.187615	-0.0395008	-0.0135373	0.00848822	0.122689	-0.0436341	-0.177288	0.320914	-0.278629
ADP0242	Hawassa, ET	-0.0819251	-0.140726	-0.0672556	0.0227678	0.126903	0.0169204	-0.0202775	-0.0989946	-0.0675798
ADP0247	Hawassa, ET	-0.0794694	0.0308644	-0.171679	-0.0202257	0.10434	-0.0288108	-0.162851	0.045592	-0.345632
ADP0255	Hawassa, ET	0.0863866	0.0507788	0.058246	0.0488037	-0.108189	0.178122	0.141769	0.00913151	0.380891
ADP0267	Hawassa, ET	0.319795	0.0310055	0.244782	-0.00792021	-0.124078	-0.238325	0.199777	0.0968918	0.156817
ADP0269	Hawassa, ET	0.141977	0.0245886	0.115691	-0.03789	0.134773	-0.145674	0.0148808	0.0224693	0.414385
ADP0271	Hawassa, ET	0.43643	-0.114868	0.0698458	0.0474354	-0.00289853	0.338302	0.170277	0.0583675	0.358696
ADP0272	Hawassa, ET	-0.0472078	-0.0393455	-0.158508	-0.023904	0.0281443	-0.0980598	0.102846	0.0847206	-0.0167382
ADP0279	Hawassa, ET	0.236554	-0.130852	0.0390182	0.0101581	0.222967	0.259996	-0.136077	-0.0696798	-0.0577359
ADP0303	Hawassa, ET	0.218883	0.0352152	0.017988	-0.0253911	0.0819572	0.264932	-0.131308	0.0600517	0.25362
ADP0310	Hawassa, ET	-0.170417	0.0752999	0.048819	-0.0618871	-0.101456	-0.0777811	0.166901	-0.33635	-0.0626359
ADP0324	Hawassa, ET	-0.014318	-0.0525587	-0.182703	0.0462833	-0.00487609	-0.266065	0.0238336	0.0515148	0.0793032
ADP0345	Hawassa, ET	0.207636	-0.0524829	-0.130602	0.00698743	0.195447	0.251197	-0.0892573	-0.0317837	-0.301608
ADP0346	Hawassa, ET	-0.0551572	-0.0326239	0.107397	0.0138894	-0.0127377	0.0951838	0.086821	-0.0404989	0.0387888
ADP0354	Hawassa, ET	-0.157796	-0.0685709	0.00331589	0.0336115	0.094437	-0.0644515	-0.0315149	-0.141034	0.155406
ADP0368	Hawassa, ET	0.185408	-0.290119	0.0267639	0.0906239	0.193125	0.107386	-0.165805	-0.347639	0.0812355
ADP0376	Hawassa, ET	0.000334396	0.173501	-0.0523763	0.0259665	-0.0528974	-0.0638376	-0.046491	-0.0459142	-0.25239
ADP0383	Hawassa, ET	-0.0537666	0.0570643	-0.0192479	-0.000665447	-0.0726388	-0.111516	0.118021	0.160152	0.232551
ADP0390	Hawassa, ET	-0.126532	-0.0195893	-0.00187445	-0.0234902	0.100228	0.030658	-0.0591784	0.056374	0.2081
ADP0391	Hawassa, ET	-0.096437	0.0684308	-0.0616735	-0.0125592	-0.190177	-0.158323	0.0530625	-0.0160454	-0.278089
ADP0392	Hawassa, ET	0.214233	0.031901	0.0120222	0.042053	0.0180671	0.17243	0.0279872	-0.147712	0.317542
ADP0395	Hawassa, ET	0.01978	0.0759004	0.123496	-0.0226038	0.159949	0.213744	-0.0980291	0.260157	0.0067758
ADP0417	Hawassa, ET	0.209181	0.15524	0.108292	-0.0184969	-0.0239254	-0.0890005	0.0129396	0.0712469	0.35994
ADP0427	Hawassa, ET	0.184477	0.0311963	0.167367	0.025423	-0.160361	-0.186187	0.211305	-0.0811735	-0.121441
ADP0428	Hawassa, ET	0.102166	0.332994	0.00268192	-0.088386	-0.184865	-0.30185	0.267472	-0.133184	-0.0577359
ADP0429	Hawassa, ET	0.136383	0.0414497	-0.0120075	0.0295112	-0.188221	-0.00148631	0.128725	-0.133467	0.688068
ADP0430	Hawassa, ET	0.183605	0.0888801	0.153431	-0.0461736	-0.0474432	-0.198041	0.128883	0.335895	0.243014
ADP0431	Hawassa, ET	-0.219275	-0.1486	0.0282845	0.0111845	-0.171545	-0.179218	0.407898	-0.129163	-0.0491993
ADP0432	Hawassa, ET	-0.252149	-0.00208554	-0.00510502	-0.0534634	-0.049519	-0.348753	0.0937888	-0.000340738	-0.143473
ADP0433	Hawassa, ET	-0.148794	0.0126988	0.181389	0.0465751	-0.177291	-0.154614	0.0735865	0.0366344	0.339056
ADP0434	Hawassa, ET	-0.407204	-0.143037	-0.00207705	-0.0408056	-0.153438	-0.0954004	0.131717	-0.0688577	9.79217e-05
ADP0437	Hawassa, ET	-0.162913	-0.0599996	0.0554772	-0.0435204	-0.0647049	-0.170394	-0.0555741	0.0595644	-0.062929
ADP0438	Hawassa, ET	-0.0268209	-0.00944753	-0.0433509	-0.00799025	0.00785219	-0.0624214	-0.0146137	0.219427	0.0768429
ADP0442	Hawassa, ET	-0.233475	0.0613647	0.106247	-0.0126269	0.000241479	-0.212663	0.012589	0.127408	0.24636
ADP0449	Hawassa, ET	-0.157771	-0.0469893	0.0530746	-0.0189996	0.143164	-0.0967524	-0.088776	-0.0875005	-0.446611
ADP0450	Hawassa, ET	-0.468922	-0.0899698	0.102769	-0.00184018	-0.0873709	-0.134918	-0.106789	0.72165	0.233451
ADP0452	Hawassa, ET	-0.449502	-0.137506	-0.11414	-0.00437676	0.148789	0.183383	-0.0705115	-0.362069	-0.36476
ADP0453	Hawassa, ET	0.00360403	0.0433299	0.204013	-0.029763	-0.135744	-0.0752705	0.0453321	-0.0316865	-0.201523
ADP0454	Hawassa, ET	-0.0144503	-0.00306486	-0.0172978	-0.0452444	-0.0689698	-0.294196	0.242828	-0.233246	0.00688724
ADP0455	Hawassa, ET	-0.197978	0.186052	-0.0503415	-0.029763	-0.135744	-0.0752705	-0.0443454	-0.158695	-0.0503597
ADP0456	Hawassa, ET	-0.0896135	-0.130278	0.0643702	-0.0921766	0.0421701	0.0448212	-0.0954901	-0.0663422	-0.481627
ADP0457	Hawassa, ET	0.00457107	-0.0457366	0.0399687	-0.014051	0.0876728	0.098925	-0.0233888	-0.0220689	0.387508
ADP0458	Hawassa, ET	0.031802	0.0186613	0.110368	0.0600061	-0.0636599	0.0715927	-0.100225	-0.191692	-0.132116
ADP0459	Hawassa, ET	-0.195842	0.0288548	-0.0784219	-0.0232429	-0.0350279	0.0362163	-0.151506	0.00802945	0.0138472
ADP0460	Hawassa, ET	0.170809	-0.107514	-0.0663807	-0.0431339	0.137244	0.175405	0.0254001	-0.275386	-0.179752
ADP0462	Hawassa, ET	-0.0575505	-0.0959767	0.0622731	-0.0253878	0.0999419	0.0679743	-0.0106324	-0.389378	0.0799195
ADP0464	Hawassa, ET	-0.0503447	-0.135758	0.0845782	-0.00617815	-0.118293	0.001367	0.0153102	-0.105308	0.0844883
ADP0465	Hawassa, ET	-0.279984	-0.0168286	-0.0182986	-0.0929118	-0.0249311	-0.130915	0.0367158	0.138868	0.0768227
ADP0466	Hawassa, ET	-0.109863	-0.00542926	0.000979977	-0.020443	-0.153334	-0.178384	0.0808629	-0.0562735	-0.133033
ADP0467	Hawassa, ET	-0.3314	-0.00201019	-0.0202088	0.0222973	-0.0439986	-0.287844	-0.0762612	0.146493	-0.110491
ADP0468	Hawassa, ET	0.177447	0.00167952	0.0769494	-0.0166868	0.0466277	0.174894	-0.121526	-0.0132705	-0.130834
ADP0469	Hawassa, ET	-0.184101	-0.043121	0.0594798	-0.0967099	-0.0261515	0.0811799	-0.0531424	-0.269847	0.537779
ADP0470	Hawassa, ET	-0.0468205	0.087433	0.0185462	0.0537797	-0.0594871	-0.0129742	-0.0431227	-0.124436	-0.16756
ADP0471	Hawassa, ET	-0.286373	-0.147597	-0.0891196	-0.000701813	-0.0403315	-0.0826251	-0.105797	0.018241	-0.580527
ADP0472	Hawassa, ET	-0.460982	-0.0756209	0.00284374	-0.0490686	-0.0641921	-0.27723	-0.0487308	0.0629947	-0.0103778
ADP0474	Hawassa, ET	0.129518	-0.0440707	0.0901665	0.050305	-0.151481	0.0350542	-0.0116888	0.123744	-0.213154
ADP0475	Hawassa, ET	-0.230535	-0.0894797	0.25326	-0.00128728	-0.246169	-0.268644	0.0270717	-0.258639	0.184312
ADP0476	Hawassa, ET	-0.412943	-0.0487083	-0.0574619	-0.0876035	-0.0217018	-0.190126	-0.0820861	-0.257368	-0.436203
ADP0478	Hawassa, ET	-0.0744575	0.00706311	0.0603499	0.0340687	-0.0684097	0.150239	-0.0813889	0.222048	-0.0694637
ADP0479	Hawassa, ET	-0.461073	-0.110684	-0.0970076	-0.092282	-0.031719	-0.241192	0.0277537	-0.0831432	-0.511302
ADP0480	Hawassa, ET	-0.238338	-0.0952924	-0.22396	-0.00349818	-0.121362	-0.0758846	-0.0194761	-0.0778095	0.117196
ADP0481	Hawassa, ET	0.294554	0.188584	0.241989	0.0138567	-0.0445117	-0.184559	0.28052	0.0434344	0.0836071
ADP0482	Hawassa, ET	0.214229	0.0282115	-0.0775138	0.0361411	0.125603	0.0934267	0.0914041	-0.10869	-0.336587
ADP0483	Hawassa, ET	-0.0337277	-0.029004	0.0153383	0.00743889	-0.0339138	0.00177464	0.121389	-0.172387	-0.362856
ADP0508	Hawassa, ET	-0.106475	-0.035551	0.147326	0.0194824	0.0383494	-0.117744	0.199624	-0.045231	0.398423
ADP0510	Hawassa, ET	0.340604	-0.0928301	-0.00802418	-0.0230396	0.313741	0.37999	-0.080081	-0.0175243	0.391809
ADP0512	Hawassa, ET	-0.287317	-0.0551217	-0.0540348	-0.104193	-0.00375306	0.225167	-0.220131	-0.261644	0.461416
ADP0514	Hawassa, ET	-0.187523	-0.142085	-0.0923393	0.00918969	-0.0702117	0.100128	0.0582488	-0.201931	0.259819
ADP0515	Hawassa, ET	-0.340011	0.0471696	0.159469	-0.00059548	-0.105973	-0.0288164	0.03783	-0.195866	9.79217e-05
ADP0518	Hawassa, ET	0.00569584	-0.20008	-0.0127753	-0.010295	-0.0379673	0.118798	-0.0347212	0.0875107	0.541504
ADP0519	Hawassa, ET	-0.209681	-0.0426403	-0.0296777	0.00462833	0.0859766	-0.223453	0.0997923	-0.272608	-0.208382
ADP0520	Hawassa, ET	-0.0480154	0.106457	-0.0265247	-0.0291353	0.171503	0.0292367	-0.0419633	-0.28418	0.143843
ADP0523	Hawassa, ET	-0.305539	-0.0208797	-0.0309711	0.0483661	0.0690534	-0.100077	-0.180551	-0.284945	-0.173333
ADP0524	Hawassa, ET	-0.00162868	-0.0131343	0.0141854	0.0264038	0.107221	0.143306	-0.0552007	-0.180825	0.176029
ADP0526	Hawassa, ET	-0.00967672	-0.0952303	0.0119946	-0.022267	0.0312434	0.0502133	-0.0220985	-0.0688378	0.0276969
ADP0527	Hawassa, ET	-0.117972	-0.207104	0.181817	-0.0122968	-0.139359	0.0169303	-0.0149317	-0.148222	-0.0221725
ADP0528	Hawassa, ET	0.151237	-0.0287169	0.157251	0.0726571	-0.0276634	0.0637943	-0.0743672	0.148709	-0.142257
ADP0530	Hawassa, ET	0.376127	0.0706484	0.390575	0.121271	0.0860382	0.13532	-0.0306108	-0.116607	0.0991049
ADP0531	Hawassa, ET	0.0438104	-0.0469893	-0.0922705	-0.0584173	-0.0380954	0.402666	-0.0439372	0.166517	0.158044
ADP0532	Hawassa, ET	0.492098	0.0981301	-0.0130104	0.00887833	0.0759389	0.147107	-0.126828	0.510336	0.061497
ADP0534	Hawassa, ET	-0.128792	-0.105751	0.0189346	-0.00530599	0.117749	0.0780329	0.0381715	0.0136413	-0.407755
ADP0535	Hawassa, ET	0.235666	-0.0755846	0.0939115	0.0179681	0.20946	0.255271	-0.0850803	0.186627	0.00821161
ADP0536	Hawassa, ET	0.25218	-0.0462661	0.065863	-0.0565857	-0.0133013	0.386581	-0.0738591	0.0741222	-0.154844
ADP0537	Hawassa, ET	0.121983	-0.115609	-0.0196382	0.0762074	-0.0534698	0.113284	0.0736443	-0.0469851	-0.0521993
ADP0538	Hawassa, ET	0.381336	0.0246754	0.118788	0.0184348	-0.0031558	0.252829	0.0208402	-0.0748544	0.391201
ADP0540	Hawassa, ET	0.0822648	-0.0248575	0.170419	-0.0114239	-0.0448216	-0.0128435	0.0203188	0.0289465	-0.127518
ADP0543	Hawassa, ET	-0.129925	-0.0631845	-0.000280435	-0.0127701	-0.0119106	0.109	0.00686402	0.117469	0.275886
ADP0544	Hawassa, ET	0.251671	-0.00448416	0.0432267	0.00822178	0.168801	-0.119603	0.0464642	0.109339	0.0297229
ADP0546	Hawassa, ET	0.00399838	0.151467	-0.0658893	-0.0209074	-0.0469903	-0.136494	0.0328389	-0.134946	0.226687
ADP0549	Hawassa, ET	0.112616	0.00943596	-0.178998	0.0683738	0.0467751	0.147671	-0.0505548	0.0927955	-0.147266
ADP0551	Hawassa, ET	-0.176108	0.0521311	-0.0916855	0.0265468	0.0771277	0.0998761	0.0501711	0.259709	-0.136388
ADP0553	Hawassa, ET	-0.0469383	0.0623167	0.0308817	-0.0174701	-0.0336043	0.0132372	-0.0619829	0.353714	-0.28558
ADP0554	Hawassa, ET	0.267362	0.120853	0.286837	0.0153954	0.164186	0.0554512	0.0166929	0.218713	-0.0729782
ADP0555	Hawassa, ET	-0.0168895	-0.0488996	0.0968047	-0.0224955	-0.000807613	0.0586644	-0.165188	-0.126166	-0.219285
ADP0556	Hawassa, ET	-0.140411	0.194724	-0.0734464	0.0758037	0.0607498	-0.110802	0.0504878	-0.147266	0.398447
ADP0557	Hawassa, ET	-0.301886	-0.0755846	0.130248	-0.00174071	-0.0624287	-0.0568654	0.00459718	-0.0673906	-0.218534
ADP0558	Hawassa, ET	0.299124	-0.0493196	-0.0282629	0.0328804	0.240324	0.100192	-0.118266	-0.379982	0.15502
ADP0559	Hawassa, ET	0.0812783	-0.0898286	0.0730967	0.0602693	0.112089	0.0778556	-0.101133	-0.0073577	0.0145718
ADP0560	Hawassa, ET	-0.0197116	-0.00925622	0.0204002	-0.0336807	-0.194301	0.12578	-0.021189	-0.356306	-0.593566
ADP0561	Hawassa, ET	-0.40581	0.167235	-0.12849	0.0199867	-0.0697554	-0.217861	-0.00295453	-0.173763	-0.364969
ADP0562	Hawassa, ET	-0.0814965	0.00849475	-0.0118854	-0.0477603	0.165787	0.167245	0.0720426	-0.0143031	-0.260101
ADP0564	Hawassa, ET	-0.0317672	-0.0588976	-0.0185138	-0.0483573	0.100329	0.226648	-0.13505	-0.0754099	-0.283475
ADP0566	Hawassa, ET	0.152079	0.127414	-0.122968	0.0604105	-0.140061	0.0253973	0.176292	0.0505294	0.0811231
ADP0567	Hawassa, ET	-0.272525	0.0305591	0.112707	-0.0478118	0.0256187	0.196661	-0.141946	-0.10668	-0.10867
ADP0570	Hawassa, ET	-0.367863	-0.0813573	-0.039098	-0.0126269	0.000241479	-0.0878086	0.102267	0.000399601	-0.131549
ADP0571	Hawassa, ET	0.29815	-0.116741	0.0149376	0.0273257	0.0766177	0.146573	0.0171399	-0.13728	0.0916722
ADP0572	Hawassa, ET	-0.265941	-0.151327	-0.027037	-0.00331625	-0.270705	0.0389573	0.11043	0.0578564	-0.62557
ADP0574	Hawassa, ET	0.406885	0.0643632	0.145301	0.0220181	0.0349155	-0.0786355	0.121487	0.0845718	-0.21065
ADP0575	Hawassa, ET	-0.331398	-0.0100561	-0.0690401	0.0450755	-0.00295672	-0.0259297	-0.0233888	0.0414354	0.160762
ADP0576	Hawassa, ET	0.330324	0.0547928	0.0689527	0.0237468	0.0766488	0.428931	-0.0574014	0.0409103	0.0460927
ADP0577	Hawassa, ET	-0.0147312	0.0733573	0.00541701	-0.0166498	0.0815884	0.141775	0.0245612	-0.162499	-0.294325
ADP0579	Hawassa, ET	-0.327334	-0.0258096	-0.0743918	0.0130393	-0.198483	-0.321193	-0.0114931	-0.0478761	-0.0469021
ADP0580	Hawassa, ET	-0.0199956	0.036176	-0.0493218	-0.0238223	-0.0138375	0.0862866	-0.0680474	-0.11311	-0.0392835
ADP0581	Hawassa, ET	0.0477007	-0.13254	0.157057	0.0435075	0.320541	0.0685072	-0.0503644	-0.310433	-0.0998818
ADP0583	Hawassa, ET	0.347678	-0.0752871	0.107212	0.0966886	0.153992	-0.0810723	0.0675002	-0.227863	-0.042764
ADP0584	Hawassa, ET	0.0870184	-0.108388	-0.011112	-0.0505177	0.0618217	0.102687	-0.0347759	0.290564	-0.126692
ADP0585	Hawassa, ET	0.0989416	0.0482048	-0.0438812	0.0138874	-0.155681	0.0219168	0.339184	-0.20227	-0.0274805
ADP0586	Hawassa, ET	-0.0431998	0.0164132	-0.0323083	-0.00881406	-0.0520707	-0.0877034	-0.0163773	0.0896489	0.165082
ADP0587	Hawassa, ET	0.186261	-0.000691077	-0.000905656	0.0819249	0.144369	0.0869877	-0.100283	-0.438409	0.28758
ADP0588	Hawassa, ET	0.218315	0.0714088	0.179259	0.0130454	-0.242408	-0.064424	0.218658	0.183989	0.223178
ADP0590	Hawassa, ET	-0.0864293	0.0758455	0.00187715	-0.0194144	-0.0921355	0.0672022	-0.00503321	0.201656	-0.0162187
ADP0591	Hawassa, ET	0.324249	-0.0682786	0.245949	0.00550017	-0.0591396	0.00962689	-0.120183	0.14881	0.194088
ADP0592	Hawassa, ET	-0.00744664	0.111793	0.097641	-0.0458109	0.0487577	-0.0236528	0.130209	0.0176119	-0.516638
ADP0595	Hawassa, ET	-0.226762	-0.126325	-0.132667	0.0309281	0.107995	-0.0865782	-0.0503138	-0.45096	-0.198619
ADP0598	Hawassa, ET	0.0728897	0.0140026	-0.0127753	0.0488314	0.0526622	-0.130912	-0.0347212	0.151015	0.541504
ADP0599	Hawassa, ET	0.0945961	0.278792	0.0638259	0.0528969	-0.167832	0.178814	-0.0193238	0.119837	-0.217572
ADP0601	Hawassa, ET	-0.087955	0.0427511	-0.0770107	-0.0148282	-0.152482	-0.280081	0.220314	-0.0652735	0.122372
ADP0603	Hawassa, ET	-0.00394802	-0.0874102	0.0474328	-0.00248301	-0.224939	0.149812	-0.00122595	0.053462	-0.278221
ADP0604	Hawassa, ET	0.0239438	-0.0254729	-0.176763	0.074536	-0.0430637	0.23266	0.14618	0.0693889	0.0554171
ADP0605	Hawassa, ET	-0.0348162	0.00501717	-0.0247938	0.0909256	-0.0324601	-0.252502	-0.0489391	0.252432	0.327406
ADP0606	Hawassa, ET	0.238929	0.0395701	-0.0184522	-0.0248703	-0.0485277	-0.111968	0.0227448	0.17993	0.0657237
ADP0607	Hawassa, ET	0.0697811	0.0719998	-0.160073	-0.0333736	0.0128799	0.106514	-0.158199	0.46633	0.159353
ADP0608	Hawassa, ET	0.257911	0.00328957	-0.0411592	0.0119493	-0.0914746	-0.209392	0.117865	0.142864	-0.127135
ADP0609	Hawassa, ET	0.292691	0.0723598	0.0682289	0.0296201	0.167671	0.0836735	0.0611719	0.431427	0.262326
ADP0610	Hawassa, ET	-0.194486	-0.0611303	-0.0758636	-0.0570882	-0.0668895	0.0260903	-0.104309	-0.0262088	-0.060597
ADP0611	Hawassa, ET	0.333765	-0.0114815	-0.0117607	0.0646657	-0.0124945	0.0437454	-0.0397495	-0.0671538	0.0993858
ADP0612	Hawassa, ET	0.245392	0.0600522	0.125747	0.0598356	-0.0380954	0.277812	0.000901498	0.166517	0.0824622
ADP0615	Hawassa, ET	-0.0651323	-0.0176682	-0.113085	0.0381822	-0.0110196	0.0462951	-0.0985669	0.10862	0.209366
ADP0617	Hawassa, ET	-0.101832	0.00473785	-0.0795442	0.0869933	0.0158142	-0.0995707	-0.0176051	0.170449	0.604079
ADP0619	Hawassa, ET	0.28333	-0.219261	0.00312928	0.00411182	0.10331	0.119921	-0.098268	-0.343277	0.156034
ADP0620	Hawassa, ET	0.103615	-0.000472785	0.0426282	-0.00371629	0.0466146	0.237833	-0.110817	0.10564	-0.0285887
ADP0621	Hawassa, ET	-0.258636	-0.149401	0.0307846	0.0318329	0.019623	-0.016016	0.0169718	0.226985	0.0852763
ADP0622	Hawassa, ET	0.295078	-0.0203909	-0.0596844	0.0625309	-0.0384534	0.0541863	0.0455166	-0.185575	-0.3651
ADP0623	Hawassa, ET	-0.285729	0.198622	0.00200863	0.00496716	-0.246715	-0.245237	0.204871	0.193417	0.310359
ADP0624	Hawassa, ET	0.190295	-0.115751	0.0593381	-0.038345	-0.000244607	-0.0275653	0.00314931	0.0448356	0.246738
ADP0625	Hawassa, ET	0.41008	0.0196342	0.146515	0.0567661	-0.00732632	0.168296	-0.0830822	0.00070481	-0.0271497
ADP0628	Hawassa, ET	0.284961	0.0508593	-0.110312	0.0774	0.0562058	-0.0455418	0.0302094	0.0113268	0.456239
ADP0629	Hawassa, ET	0.129537	0.229049	-0.0945204	-0.00740486	-0.0187999	-0.0899183	0.125488	0.200857	0.283581
ADP0630	Hawassa, ET	0.107382	0.201976	0.00947723	0.0103476	-0.127753	-0.223268	0.0724535	0.22332	-0.0326108
ADP0632	Hawassa, ET	0.289141	0.159886	-0.0277597	-0.00499122	-0.137831	0.141623	0.0462909	0.195244	0.0841667
ADP0633	Hawassa, ET	0.293523	0.0749809	0.199672	-0.0322842	0.00446568	0.171736	0.0472231	-0.0977365	0.0949291
ADP0635	Hawassa, ET	0.213024	0.0829344	-0.0067138	-0.00760105	-0.130582	0.091628	0.172664	0.198046	-0.0572701
ADP0636	Hawassa, ET	0.179205	-0.00685942	-0.177787	-0.0295043	0.0567694	0.16248	0.0115346	0.468245	0.19638
ADP0637	Hawassa, ET	0.195439	0.0307695	0.216687	-0.0263376	-0.0212474	0.0819511	-0.0198763	0.0266965	0.166394
ADP0638	Hawassa, ET	0.227191	0.10473	0.0702913	0.0920598	-0.00626469	0.453797	0.0992133	0.192986	0.261963
ADP0639	Hawassa, ET	0.311073	0.0106111	0.0145924	0.031492	0.0210555	0.349408	-0.118242	0.334996	0.0935683
ADP0640	Hawassa, ET	-0.230959	0.0109292	-0.00823332	0.0163031	-0.0854283	-0.0201275	0.0670574	-0.151022	0.826623
ADP0641	Hawassa, ET	-0.0347732	0.0213942	0.169084	0.0156361	0.0727687	-0.259698	0.327118	0.21548	-0.203896
ADP0642	Hawassa, ET	-0.332919	0.0183409	-0.0975995	0.0872935	-0.242096	-0.229665	0.272001	-0.177649	0.183569
ADP0643	Hawassa, ET	0.0695685	-0.0578323	0.0270524	0.0361564	-0.0704456	-0.022846	0.0516307	0.20578	-0.135954
ADP0644	Hawassa, ET	0.313954	0.273747	-0.0202984	0.0191879	-0.148286	0.0730473	0.0129168	0.0724237	0.0257925
ADP0645	Hawassa, ET	0.21133	-0.0605972	0.0349605	0.126353	0.21834	-0.00423047	0.122211	0.00159548	0.16666
ADP0646	Hawassa, ET	0.178198	-0.0469893	-0.0922705	-0.0189996	-0.0834101	0.152957	0.0457402	-0.0239962	-0.144283
ADP0647	Hawassa, ET	0.275761	0.0789537	-0.111805	0.0229569	-0.0306824	0.450435	-0.000645499	0.124808	0.130699
ADP0648	Hawassa, ET	-0.310239	0.0545645	-0.0430631	-0.0014174	0.0123207	-0.131143	-0.0719963	-0.12862	-0.166992
ADP0649	Hawassa, ET	0.0161422	0.212885	-0.0498361	-0.00498106	0.132236	0.0865086	-0.166493	0.0482789	-0.0706047
ADP0650	Hawassa, ET	0.250577	0.0239251	0.0415666	0.014612	-0.0986544	0.398067	0.0926881	0.200577	0.094207
ADP0651	Hawassa, ET	0.207636	0.197281	0.0147427	0.00698743	-0.0311269	0.0639148	0.000420193	0.349242	0.303047
ADP0652	Hawassa, ET	-0.106372	-0.14557	0.0481305	0.031067	0.096779	-0.0145954	0.155415	-0.241309	0.385803
ADP0653	Hawassa, ET	0.0166265	0.140636	0.0675676	0.00566308	-0.0948337	-0.161471	0.00411135	0.253677	-0.0678916
ADP0654	Hawassa, ET	0.380525	0.220737	-0.0994742	0.0400672	-0.108778	0.00198007	0.149447	0.0105128	-0.0417805
ADP0655	Hawassa, ET	0.429405	0.141695	-0.0892925	-0.00128528	-0.0894151	-0.0219759	0.17458	0.17896	-0.133094
ADP0656	Hawassa, ET	0.251997	0.129825	-0.114864	0.060623	0.0132366	-0.0370203	0.0929005	-0.0033051	0.304964
ADP0657	Hawassa, ET	0.22323	0.115327	-0.00984098	-0.0533164	0.00519223	0.0699633	0.0440351	0.153718	0.102839
ADP0658	Hawassa, ET	-0.0119665	0.0987884	0.0532348	0.0154468	-0.0128489	0.127714	-0.0383505	0.184081	-0.148827
ADP0659	Hawassa, ET	0.192936	0.0897342	-0.12737	0.0238739	-0.017734	0.193337	-0.0129953	0.00882872	0.016375
ADP0660	Hawassa, ET	0.213862	0.0461998	0.0129291	0.0175657	0.18113	-0.161176	0.0803344	0.44256	0.251351
ADP0662	Hawassa, ET	-0.212986	-0.118144	-0.0726417	-0.0344827	0.12531	0.127363	-0.194216	0.157654	0.170596
ADP0663	Hawassa, ET	-0.0889687	0.00547873	-0.028214	-0.0721017	0.0749214	0.339617	-0.223636	0.0699573	0.0193215
ADP0664	Hawassa, ET	0.277211	-0.0363974	0.00588765	-0.00822999	0.0548268	0.110117	-0.117473	0.134334	-0.0944641
ADP0665	Hawassa, ET	-0.0905773	-0.0113088	0.0167383	-0.0189996	0.143164	-0.034325	-0.133615	-0.151005	0.38479
ADP0666	Hawassa, ET	0.236555	0.0548352	0.155704	-0.050062	0.302188	0.122936	0.102498	0.130164	0.559494
ADP0667	Hawassa, ET	0.081132	0.0209564	-0.0375967	0.0261759	-0.0145314	-0.110313	0.0990512	0.119627	-0.0812013
ADP0668	Hawassa, ET	-0.0143818	-0.00423405	-0.112958	0.0213774	-0.0652793	0.0742047	0.102975	-0.0652179	0.296085
ADP0672	Hawassa, ET	0.0528121	-0.00423405	-0.0402859	0.0410863	0.0253503	0.261487	-0.0315408	0.188799	-0.00624259
ADP0673	Hawassa, ET	0.277255	0.0540118	-0.0459205	0.0085794	-0.0716268	0.0464873	-0.0685663	0.0605197	-0.0237804
ADP0674	Hawassa, ET	0.19672	-0.0148794	0.054374	-0.0140765	0.0656984	0.11479	-0.0669857	-0.0945657	-0.0777631
ADP0675	Hawassa, ET	-0.162554	-0.055124	-0.0623499	0.0131797	-0.103179	-0.0379944	-0.0204327	0.0672787	0.000941241
ADP0676	Hawassa, ET	-0.132883	0.0205943	-0.126811	0.0539984	-0.0436084	-0.21416	-0.021239	0.0487476	0.0467738
ADP0677	Hawassa, ET	0.137321	0.033103	-0.0689618	0.0535977	0.0545414	0.117086	-0.054992	-0.0570855	0.00512562
ADP0678	Hawassa, ET	0.0960231	0.00163456	-0.0019311	0.034758	-0.0140862	-0.0331639	0.00671773	0.106609	0.226356
ADP0679	Hawassa, ET	0.0531696	0.208891	-0.114674	-0.0392285	-0.0274209	-0.0515959	0.119895	0.0618377	0.0804079
ADP0680	Hawassa, ET	0.0631527	0.106727	-0.152903	0.0798248	0.0838898	-0.161984	0.0847736	-0.00535335	0.453589
ADP0682	Hawassa, ET	0.34209	-0.0598469	0.330199	-0.0274948	0.0872647	-0.0246137	0.0503633	0.678729	-0.443329
ADP0683	Hawassa, ET	-0.216313	0.0376768	0.0780896	-0.0166498	-0.00904107	0.0169204	-0.0651162	-0.0354902	-0.294325
ADP0716	Hawassa, ET	0.0264774	0.0892143	-0.0312115	-6.61792e-05	0.130869	-0.237015	0.247418	-0.00127067	-0.219331
ADP0717	Hawassa, ET	0.132157	-0.0254725	0.0447531	0.0251538	-0.00285762	0.450619	-0.0418213	-0.100059	-0.478312
ADP0719	Hawassa, ET	-0.0103957	-0.0773037	-0.157101	-0.0431282	-0.0988137	0.280924	-0.0865461	0.0832517	-0.36775
ADP0721	Hawassa, ET	0.316666	0.0806427	-0.0697172	0.0542329	0.0235409	-0.132142	0.0744361	0.175023	-0.208068
ADP0722	Hawassa, ET	0.255194	-0.0832976	0.0925334	-0.0167382	-0.2748	-0.209505	0.695775	0.275379	-0.432894
ADP0724	Hawassa, ET	-0.122679	0.138796	-0.00179731	-0.0215644	-0.0272667	0.231064	-0.0221772	-0.0373504	-0.26951
ADP0725	Hawassa, ET	-0.0924168	0.0825298	-0.0230204	-0.0103604	0.112184	-0.22537	0.0640517	-0.152202	-0.289845
ADP0726	Hawassa, ET	-0.104039	0.164763	-0.137272	-0.00653723	0.0137503	-0.0870904	-0.073427	-0.0624604	-0.222889
ADP0727	Hawassa, ET	0.24295	0.105573	-0.0318823	-0.0309017	0.0406848	0.152271	0.0654066	0.239729	-0.0629376
ADP0729	Hawassa, ET	0.061822	0.162153	0.0768944	-0.0543911	0.0853816	0.11823	0.0967491	0.0383156	-0.0330014
ADP0730	Hawassa, ET	0.203241	0.226736	0.148313	0.0169697	-0.0756588	0.0129515	0.0612699	0.219246	-0.0791905
ADP0731	Hawassa, ET	0.0918639	-0.141491	0.0369989	0.0540632	0.0674395	0.0295882	0.0304707	0.137316	0.177877
ADP0732	Hawassa, ET	0.155735	0.0834937	0.0480184	0.000207971	0.149534	0.252781	-0.0888509	0.0138886	0.046952
ADP0733	Hawassa, ET	-0.156937	-0.12654	0.0418963	-0.0202104	0.0442357	0.0421985	-0.0232689	-0.147972	-0.371744
ADP0735	Hawassa, ET	-0.174422	-0.0918387	0.0251009	-0.0910531	0.0833817	-0.151859	-0.116254	0.346438	-0.199695
ADP0736	Hawassa, ET	-0.0504732	0.0079532	-0.0967953	-0.0461052	-0.064072	0.0355499	0.0144456	0.266114	-0.144505
ADP0737	Hawassa, ET	0.0113752	0.0292837	-0.0869562	-0.0927186	0.0357176	0.577964	-0.130254	-0.0398463	-0.376764
ADP0738	Hawassa, ET	0.414971	0.0166448	-0.0311584	-0.0170662	0.176237	0.0605372	0.0365109	0.166734	0.174321
ADP0739	Hawassa, ET	0.224654	-0.0985553	0.03337	-0.0802436	0.102704	0.2264	-0.00910123	0.422882	-0.066799
ADP0740	Hawassa, ET	-0.00960491	-0.0461446	0.261701	-0.0319477	0.0116764	-0.106763	0.0749761	0.307962	-0.0636883
ADP0741	Hawassa, ET	-0.429562	-0.141627	-0.0178538	0.0462857	-0.228444	-0.229802	-0.0368707	0.0627302	0.113676
ADP0743	Hawassa, ET	-0.0686073	-0.0932302	0.0688188	-0.0437311	-0.107703	0.0554512	-0.117823	-0.162313	-0.375306
ADP0744	Hawassa, ET	0.352112	-0.0368787	-0.0498361	-0.00498106	0.132236	0.398645	-0.121654	-0.205738	0.0805591
ADP0745	Hawassa, ET	0.0929721	-0.13254	0.278326	0.0335655	-0.0445117	0.190005	-0.0333512	-0.0835743	-0.143138
ADP0746	Hawassa, ET	0.218132	0.069097	0.0712049	0.130254	-0.0614109	0.0738211	0.161224	0.106562	0.00274904
ADP0748	Hawassa, ET	0.0324206	-0.0142863	0.0600755	-0.0237815	0.0727687	0.239721	-0.166108	0.0249674	-0.279478
ADP0750	Hawassa, ET	0.120762	0.0574523	0.0571867	-0.0176006	0.127616	0.0921933	0.11939	-0.0872699	0.223184
ADP0751	Hawassa, ET	-0.288771	0.036176	0.0596871	-0.0238223	-0.149782	-0.288277	-0.0232087	0.267916	-0.114865
ADP0752	Hawassa, ET	-0.0279449	0.0623271	0.00119624	0.0579579	-0.0694558	0.114765	0.191953	-0.0354877	0.109374
ADP0753	Hawassa, ET	-0.448441	-0.101332	-0.100392	-0.073292	-0.184211	-0.13454	0.145615	0.243292	-0.502868
ADP0754	Hawassa, ET	0.145514	0.0226118	0.128107	0.038975	0.0439718	-0.0442878	-0.103051	0.0727757	-0.434723
ADP0757	Hawassa, ET	0.405538	-0.018651	0.0633887	0.154409	0.156128	0.102009	0.0516307	0.0700241	0.241956
ADP0758	Hawassa, ET	-0.0587147	0.0183313	-0.00958418	-0.0505471	-0.162256	-0.265649	0.379821	0.568554	-0.779599
ADP0759	Hawassa, ET	-0.400576	-0.0707223	-0.0147275	-0.0530825	-0.123064	-0.080768	-0.158199	-0.168713	-0.520883
ADP0760	Hawassa, ET	0.153474	0.027112	0.0169269	0.0354964	-0.00332102	0.140943	-0.0973718	-0.175637	0.131005
ADP0769	Hawassa, ET	-0.13277	0.067564	0.0542769	0.00442638	0.187209	-0.235255	0.0651282	-0.167086	-0.139577
ADP0770	Hawassa, ET	0.0624878	0.0166448	-0.176504	0.0223514	-0.050337	0.122965	-0.0980053	-0.150787	-0.354752
ADP0771	Hawassa, ET	0.383975	-0.180387	-0.0633384	-0.0649272	0.136173	0.126018	-0.10391	0.145289	-0.408683
ADP0773	Hawassa, ET	0.188637	0.00212836	0.00638211	0.0757278	0.0519671	0.213735	-0.0146378	-0.00353037	0.236426
ADP0774	Hawassa, ET	-0.109705	0.171729	-0.0139735	0.0272761	-0.0470667	-0.0703857	0.011571	0.118695	-0.210258
ADP0776	Hawassa, ET	0.301196	0.164116	-0.0852697	0.0353449	0.163398	0.239721	-0.121269	0.278985	0.174013
ADP0777	Hawassa, ET	0.344614	0.210203	-0.039987	-0.0114055	-0.0219828	0.152261	0.0142817	0.10305	0.0911307
ADP0778	Hawassa, ET	0.0477909	-0.207333	0.0278708	-0.0379669	-0.0643438	0.448614	-0.124099	0.126777	0.142652
ADP0779	Hawassa, ET	-0.0451601	-0.0446186	-0.0137576	-0.00180206	0.258337	0.361514	-0.181778	0.169038	0.168242
ADP0780	Hawassa, ET	0.0605258	-0.0160111	-0.0996964	-0.00723239	0.0312695	-0.170557	0.0188134	-0.178827	0.145166
ADP0781	Hawassa, ET	0.155917	-0.00744118	0.0113475	-0.00188958	0.211236	0.255714	-0.145595	-0.140992	0.161062
ADP0782	Hawassa, ET	-0.0510906	0.016392	-0.106339	0.0103769	0.0122723	-0.00361744	-0.0245159	-0.0235052	0.00543424
ADP0783	Hawassa, ET	0.188567	-0.102984	0.0837107	0.0282745	0.0938218	-0.0128434	-0.0344522	0.0808144	0.162891
ADP0784	Hawassa, ET	-0.0176801	0.0258123	0.112093	-0.0500571	0.0268731	0.190154	-0.0808218	0.184698	-0.299467
ADP0785	Hawassa, ET	0.119981	0.0126988	-0.109302	0.0662839	0.139912	0.0326684	-0.0609297	0.163643	-0.114435
ADP0791	Hawassa, ET	-0.602512	-0.163665	-0.0126563	-0.0409098	0.044008	-0.146634	-0.100384	-0.1789	-0.372929
ADP0792	Hawassa, ET	0.125909	-0.0913251	0.0190371	-0.0232908	0.0766987	0.139408	0.00880143	0.0524343	0.202666
ADP0001	Kabwe, ZA	0.17291	-0.0868876	0.0479667	0.0359779	0.075455	0.284288	-0.000794446	-0.103182	0.0761893
ADP0002	Kabwe, ZA	-0.179888	0.00723935	0.000441288	0.00697391	-0.0881628	-0.122558	-0.0492612	0.284068	-0.1135
ADP0003	Kabwe, ZA	-0.0441691	-0.0467608	-0.0201632	0.0169355	-0.00463657	0.0342783	0.146599	-0.0570337	-0.143481
ADP0009	Kabwe, ZA	0.35774	0.220056	0.0927937	-0.0931058	-0.0256796	0.194709	-0.0936358	0.397589	-0.0411965
ADP0010	Kabwe, ZA	-0.0329268	0.13649	-0.0101394	-0.0953597	0.0345523	0.0840652	-0.0375509	-0.0952358	0.237862
ADP0011	Kabwe, ZA	-0.140602	0.129374	-0.0704304	-0.0919795	-0.0518633	-0.144887	-0.0889469	-0.0309993	-0.113332
ADP0012	Kabwe, ZA	0.138809	-0.0556747	-0.0155933	-0.036276	0.159703	0.236622	0.0360543	0.060393	0.174211
ADP0013	Kabwe, ZA	-0.080778	0.02503	0.0221125	0.103079	-0.103938	-0.166341	-0.0588674	-0.169542	0.0362077
ADP0014	Kabwe, ZA	-0.075124	-0.290688	-0.0101622	-0.00239734	0.100217	-0.00143752	-0.0448671	0.0604774	0.0340037
ADP0018	Kabwe, ZA	-0.31645	0.0868313	-0.0339047	-0.0953858	-0.0165767	-0.196585	-0.0590403	-0.188447	0.0386473
ADP0020	Kabwe, ZA	-0.0161922	0.195345	-0.0311576	0.0218884	-0.00826843	-0.286164	0.00405209	-0.417028	-0.0354835
ADP0021	Kabwe, ZA	-0.272438	-0.126809	-0.0554049	-0.0939428	0.0703168	0.18941	-0.112848	-0.0614165	-0.0629609
ADP0022	Kabwe, ZA	-0.0434305	-0.0900467	-0.110002	-0.039658	0.101656	0.109715	-0.139816	-0.319795	-0.379721
ADP0023	Kabwe, ZA	-0.358724	-0.0126706	-0.0597686	-0.0612573	-0.205024	-0.277587	-0.029829	-0.181436	-0.119409
ADP0024	Kabwe, ZA	-0.401088	0.0444659	-0.0427155	-0.0686285	0.0961484	0.0856687	-0.188475	0.130221	0.151102
ADP0025	Kabwe, ZA	-0.284154	-0.11388	0.0136744	-0.00537943	0.0334046	0.0159146	-0.00434042	0.0558896	-0.0640058
ADP0027	Kabwe, ZA	-0.10005	-0.0367269	-0.00489399	-0.0144459	0.117084	0.0278098	-0.0405653	0.0199404	-0.0344885
ADP0028	Kabwe, ZA	0.0100227	0.00385559	-0.0189576	0.0744207	0.0582967	-0.0533962	0.0242102	-0.111276	-0.175773
ADP0030	Kabwe, ZA	-0.0971178	-0.0167129	0.0257112	-0.00724956	-0.203341	-0.271762	-0.0215552	0.515109	0.0184725
ADP0031	Kabwe, ZA	-0.614787	-0.122053	-0.0579112	0.0248052	-0.220562	-0.331141	-0.0679808	-0.0433178	0.0516286
ADP0032	Kabwe, ZA	-0.0565408	0.0817099	0.0450262	0.0674377	-0.157968	-0.120781	0.15297	0.118152	-0.0879742
ADP0033	Kabwe, ZA	0.0566557	0.182314	-0.0101007	-0.109832	-0.0888468	0.142864	-0.0408729	0.297467	0.182294
ADP0034	Kabwe, ZA	0.150878	-0.000726511	0.070091	-0.0342629	0.0320677	-0.0686483	-0.0320844	0.0249182	0.043794
ADP0036	Kabwe, ZA	0.516662	-0.144595	0.04366	0.114653	-0.0230304	0.223253	-0.114278	-0.0440735	0.189269
ADP0037	Kabwe, ZA	-0.0386338	-0.234124	-0.00894546	-0.0254103	-0.163867	-0.0702356	0.0248142	-0.101828	-0.194849
ADP0038	Kabwe, ZA	0.0604971	0.181119	-0.0333601	0.0541115	-0.0808807	0.0417524	-0.091435	-0.248167	0.460254
ADP0039	Kabwe, ZA	-0.0790592	-0.129464	-0.0680643	-0.0118429	0.0452275	0.0789619	-0.0688925	-0.172692	-0.199053
ADP0043	Kabwe, ZA	-0.433835	-0.117168	-0.0575278	-0.0311849	-0.0450595	-0.205969	-0.0326556	-0.0409574	-0.0346296
ADP0044	Kabwe, ZA	-0.288095	-0.246789	-0.0543714	-0.0835264	-0.0151562	-0.0155046	-0.00839215	0.101376	-0.269334
ADP0048	Kabwe, ZA	-0.272064	-0.0598159	-0.0467283	0.138374	-0.196905	-0.32273	0.210651	0.126594	-0.0475526
ADP0050	Kabwe, ZA	0.0466762	-0.0750834	-0.00389306	0.0606215	-0.0761978	0.133426	-0.013375	-0.170939	-0.148042
ADP0051	Kabwe, ZA	-0.138666	0.105303	-0.0557315	-0.0816185	0.0604436	0.0424295	-0.0235662	-0.312223	-0.294651
ADP0052	Kabwe, ZA	0.188448	0.0798256	0.0434712	0.0357794	-0.0496063	0.114566	-0.13515	-0.279628	0.055606
ADP0057	Kabwe, ZA	-0.608086	0.0482202	-0.0332715	-0.0800938	-0.236843	-0.0475661	-0.0775898	0.0915254	-0.0828909
ADP0058	Kabwe, ZA	-0.46843	-0.14056	-0.0296356	0.0197868	-0.149588	-0.143652	-0.0212179	-0.0480268	-0.140825
ADP0060	Kabwe, ZA	0.203455	-0.0794304	0.108173	-0.0202623	-0.112958	-0.167165	0.163339	0.113872	0.269296
ADP0061	Kabwe, ZA	0.0570317	0.00609515	0.0195384	0.0322396	0.0306418	-0.0506407	-0.0576276	0.174826	0.106703
ADP0062	Kabwe, ZA	-0.0372321	-0.282007	0.0276623	-0.0924129	0.212445	0.079296	-0.0608336	-0.114597	0.0453869
ADP0064	Kabwe, ZA	-0.253916	-0.240733	-0.026421	-0.0354226	-0.0421906	-0.151609	-0.0128834	-0.136383	-0.0793818
ADP0065	Kabwe, ZA	-0.227881	-0.0265455	0.0273609	-0.0131546	0.108065	-0.207502	0.0253438	-0.17689	-0.0524623
ADP0066	Kabwe, ZA	-0.177733	0.111481	-0.00266475	-0.037056	0.0313631	-0.0272684	-0.0778226	-0.270919	-0.0659002
ADP0070	Kabwe, ZA	0.0260696	-0.0888813	0.0514355	-0.0426395	0.110231	0.085915	-0.00984771	-0.184288	-0.162249
ADP0071	Kabwe, ZA	-0.0724593	-0.236963	0.045189	-0.0506438	0.151831	0.0838424	-0.132181	-0.0144733	-0.0909382
ADP0085	Kabwe, ZA	0.187069	0.13027	0.0108888	0.064408	-0.0623389	-0.0628176	0.0638389	-0.377443	-0.115778
ADP0086	Kabwe, ZA	0.0595192	-0.152902	0.085621	0.0433834	-0.0107026	0.11894	0.0337218	-0.217923	-0.368744
ADP0092	Kabwe, ZA	0.253884	-0.172995	0.108011	0.00162034	-0.00874139	-0.0846959	-0.0392084	-0.185892	0.185862
ADP0094	Kabwe, ZA	-0.0900668	0.06843	0.0213415	0.0139611	0.0145341	-0.0961256	0.0706242	-0.0144506	0.0830177
ADP0096	Kabwe, ZA	0.293937	0.301169	-0.00797176	0.104743	-0.0835831	0.131769	0.109195	0.131208	-0.0292989
ADP0098	Kabwe, ZA	-0.0504492	0.0217636	-0.0148569	-0.0299202	0.0658816	0.242372	-0.128396	0.0495402	-0.167908
ADP0099	Kabwe, ZA	0.0355215	0.0273496	-0.0235513	0.00872542	-0.0970123	-0.198355	0.0070271	0.0386808	0.000262174
ADP0100	Kabwe, ZA	-0.235019	-0.0273279	0.0366814	-0.0343028	-0.210783	-0.147022	0.0553992	0.200277	-0.0332163
ADP0102	Kabwe, ZA	0.0638234	0.118664	-0.0211594	0.0121542	-0.0736139	0.0107408	-0.0883695	-0.0804606	-0.107701
ADP0103	Kabwe, ZA	0.0411315	0.21872	-0.000757267	-0.0558578	-0.26902	-0.273918	0.123113	0.0545495	-0.248614
ADP0105	Kabwe, ZA	0.0821331	0.0187879	0.00693271	0.0508495	0.0927757	0.172262	-0.081541	0.241096	0.00797224
ADP0106	Kabwe, ZA	-0.190417	-0.147473	0.00517802	-0.00768051	-0.0157099	-0.207071	0.0221594	-0.0120901	-0.0795285
ADP0107	Kabwe, ZA	-0.176004	0.215578	0.00587364	-0.0869339	-0.0933335	-0.0462401	0.00745483	-0.0991152	-0.179661
ADP0108	Kabwe, ZA	-0.0322492	-0.216598	0.00537658	0.144877	0.122679	0.0828225	-0.0400062	-0.280375	0.286582
ADP0110	Kabwe, ZA	0.122726	-0.106527	0.0126537	0.0209178	0.123008	0.00810891	-0.0444146	-0.124236	0.191767
ADP0111	Kabwe, ZA	0.13933	0.0381953	0.0219598	0.0385296	0.146453	-0.121341	-0.117325	0.150998	-0.196319
ADP0113	Kabwe, ZA	0.1314	0.0149184	-0.0605445	0.0168035	0.137329	-0.000516021	-0.0359546	0.373703	-0.0956585
ADP0114	Kabwe, ZA	-0.172597	0.0833826	0.0314004	-0.0492443	0.0258242	-0.0190894	0.112206	-0.10723	-0.19091
ADP0117	Kabwe, ZA	-0.00419699	0.131093	-0.0277144	-0.0244854	-0.0402637	-0.13175	-0.0803259	-0.025219	0.155199
ADP0118	Kabwe, ZA	-0.423896	-0.0288172	0.0135945	-0.0866849	-0.0740672	0.0328348	-0.134411	0.286792	-0.289926
ADP0119	Kabwe, ZA	0.411484	0.00936647	0.10907	0.0362268	-0.014961	0.0611301	0.0160773	0.165579	-0.222538
ADP0120	Kabwe, ZA	-0.477509	-0.0424024	-0.00853697	-0.0452765	-0.0340423	0.00690991	0.080461	-0.213329	-0.0650582
ADP0121	Kabwe, ZA	-0.438918	0.00947697	-0.00126552	-0.140731	-0.0450354	-0.197457	-0.0546893	0.0375752	-0.0351188
ADP0122	Kabwe, ZA	0.027218	-0.0193785	0.0166266	-0.0634551	-0.104604	-0.137956	-7.39627e-05	0.426874	0.150191
ADP0123	Kabwe, ZA	0.146366	-0.0290674	-0.0101692	0.150552	0.119675	0.0679201	-0.0172115	0.220461	0.318852
ADP0124	Kabwe, ZA	-0.285417	-0.498954	-0.0624786	-0.057383	0.104129	0.0579641	-0.0624249	-0.259604	0.126397
ADP0186	Kabwe, ZA	-0.0120393	0.0273774	-0.0607234	-0.0795411	0.118262	0.253675	-0.0703435	0.0930144	0.0450778
ADP0190	Kabwe, ZA	0.185094	-0.0475968	0.117063	0.079417	-0.0695423	-0.182516	0.100443	-0.145851	-0.380806
ADP0191	Kabwe, ZA	-0.0918558	-0.0573118	-0.00185742	0.0209301	-0.00837709	-0.142141	-0.0394706	-0.248053	0.233283
ADP0196	Kabwe, ZA	-0.251029	-0.058876	-0.00706943	-0.0391295	-0.100059	0.0324277	-0.0374081	-0.132764	0.287498
ADP0205	Kabwe, ZA	0.0669379	0.145572	-0.0149121	0.0142633	0.0338564	0.135105	-0.100498	0.208762	-0.286042
ADP0206	Kabwe, ZA	-0.194473	-0.372079	-0.073465	-0.1123	0.202607	0.312655	-0.0902669	-0.287161	-0.240953
ADP0207	Kabwe, ZA	-0.558488	-0.242646	-0.0612207	-0.0527062	0.0973612	-0.0254895	0.00912537	-0.445669	0.426805
ADP0208	Kabwe, ZA	0.184965	-0.185981	0.0378827	-0.0343541	0.16771	0.311089	0.000579749	0.0150788	-0.154072
ADP0211	Kabwe, ZA	0.222843	0.128327	0.0261586	-0.0477228	0.0939415	0.253545	-0.0247796	-0.00799172	-0.26589
ADP0212	Kabwe, ZA	0.0200459	0.00515616	0.0639023	-0.108551	0.0138114	0.0837677	0.00807267	-0.253422	-0.0257669
ADP0213	Kabwe, ZA	0.324101	-0.0276687	0.120841	0.0398413	0.0311337	0.0847007	0.0204153	-0.0218624	0.138541
ADP0214	Kabwe, ZA	0.120892	0.0692941	-0.0594988	-0.126989	0.158248	0.341682	-0.0455608	0.101301	0.129714
ADP0220	Kabwe, ZA	0.0136071	0.0181858	-0.0445788	0.0258422	-0.0892284	0.144361	0.0455389	-0.272387	-0.103329
ADP0224	Kabwe, ZA	0.0742067	-0.141346	0.0496875	-0.0235842	0.0246209	0.168586	-0.0460508	-0.265788	0.0428504
ADP0225	Kabwe, ZA	-0.0379843	-0.00919063	0.00790972	-0.0228205	0.06329	0.0338534	0.0789671	0.0187095	-0.0614051
ADP0242	Kabwe, ZA	0.288531	0.0874776	0.00580405	-0.0274399	0.0164229	0.228088	-0.0782051	-0.0784188	0.0908776
ADP0247	Kabwe, ZA	-0.379197	-0.219871	-0.0347782	-0.0313432	-0.0962844	-0.138184	-0.0368406	0.465748	-0.299939
ADP0255	Kabwe, ZA	0.473893	-0.0481074	0.16087	0.0634905	0.0586826	0.562154	-0.0222824	0.0987365	0.118725
ADP0276	Kabwe, ZA	0.453469	-0.219534	-0.0640009	0.00216575	-0.00108869	-0.00604856	0.144255	0.0819537	-0.0407857
ADP0310	Kabwe, ZA	0.150235	0.0126258	0.0780079	0.0449432	0.0986827	0.0972702	0.00506911	-0.200515	-0.0588701
ADP0324	Kabwe, ZA	-0.0475682	0.0503478	-0.0306739	-0.0387189	-0.0554563	0.0400239	-0.0249727	0.0120566	0.111641
ADP0353	Kabwe, ZA	-0.543231	-0.0657002	-0.0715561	-0.0342427	-0.101104	-0.237524	-0.0416191	-0.0171646	0.0364811
ADP0367	Kabwe, ZA	0.0346954	-0.0211223	0.0384722	0.00040767	-0.0440485	-0.0172911	-0.0020024	-0.313022	-0.101843
ADP0368	Kabwe, ZA	-0.350512	-0.338521	-0.0373513	-0.145392	0.201157	0.189857	-0.148734	-0.174914	0.179268
ADP0383	Kabwe, ZA	-0.0626615	0.121402	-0.0225054	0.00955406	0.150387	0.0725164	-0.0672714	-0.229122	0.108566
ADP0390	Kabwe, ZA	-0.149781	-0.0346161	-0.0417581	0.025565	-0.0132692	-0.111267	-0.157816	-0.0535141	0.0946063
ADP0391	Kabwe, ZA	0.180689	0.244203	0.050497	0.0222794	-0.0827817	-0.046847	0.239128	0.122247	-0.031369
ADP0417	Kabwe, ZA	-0.01233	-0.0882163	0.0572792	0.0170385	0.0141672	-0.132829	-0.00193582	0.159088	0.115042
ADP0427	Kabwe, ZA	0.385519	-0.162926	0.0943461	0.149774	-0.156096	-0.16719	0.257488	0.259094	0.302059
ADP0428	Kabwe, ZA	0.209039	0.140544	0.0605069	-0.00751274	-0.0574595	-0.0849539	0.0961559	0.205332	0.0959892
ADP0429	Kabwe, ZA	-0.034571	0.0189942	-0.0253418	-0.0634523	-0.169058	0.0903743	-0.0283319	-0.0128947	0.387558
ADP0430	Kabwe, ZA	-0.0485692	-0.0268409	-0.00376938	0.0556192	-0.216811	-0.282586	0.216297	0.356652	-0.0949437
ADP0431	Kabwe, ZA	0.0536537	0.0978273	0.00789897	-0.136407	-0.0879341	0.090994	0.0365564	-0.212008	-0.128695
ADP0432	Kabwe, ZA	-0.0873458	-0.248354	-0.0383581	-0.0554582	0.00611164	-0.131679	-0.0324468	-0.249639	0.0820275
ADP0433	Kabwe, ZA	0.0352469	0.063879	0.043403	-0.000502041	-0.208947	-0.157371	0.0367785	-0.0987536	0.18858
ADP0434	Kabwe, ZA	-0.0558997	0.168998	0.00819427	0.0338324	-0.0869598	0.0728934	-0.0482797	0.339891	-0.105527
ADP0437	Kabwe, ZA	-0.181118	-0.0941037	-0.00817129	-0.106147	0.0375681	-0.0258335	-0.0034354	0.0426004	-0.238737
ADP0450	Kabwe, ZA	-0.167377	-0.315607	0.101494	-0.135943	0.108771	-0.204825	-0.0370057	-0.393864	-0.0516132
ADP0455	Kabwe, ZA	0.0747458	-0.218962	0.0335981	0.138709	-0.0556745	-0.202233	0.367325	0.164408	0.34139
ADP0457	Kabwe, ZA	0.0869509	-0.100365	-0.00123706	0.0749091	0.127471	0.193506	0.0984467	0.0951167	-0.08286
ADP0459	Kabwe, ZA	-0.334407	-0.0918754	-0.00163198	-0.00855736	0.0419496	0.30601	-0.0886573	-0.0631987	-0.153402
ADP0460	Kabwe, ZA	0.139387	0.181703	0.0161671	0.0433988	0.00824141	-0.0212965	0.059533	0.030609	-0.167756
ADP0464	Kabwe, ZA	-0.0918653	-0.0136195	-0.0230075	0.0687407	-0.194034	-0.103895	0.11601	-0.198207	0.178478
ADP0465	Kabwe, ZA	0.0337514	-0.112972	-0.0457626	0.0460704	-0.118956	-0.0547975	0.185674	0.0603253	0.416755
ADP0466	Kabwe, ZA	-0.296779	-0.117813	-0.0553526	-0.11716	0.201949	0.00565688	0.0425521	0.227497	0.00438124
ADP0469	Kabwe, ZA	-0.0476617	-0.216082	-0.0795393	-0.00436235	0.164936	-0.0182652	0.0652082	-0.125277	-0.147612
ADP0470	Kabwe, ZA	-0.289777	0.0270787	0.0223986	-0.0725775	-0.119604	0.0702056	-0.0880209	-0.075859	0.0325783
ADP0472	Kabwe, ZA	0.0240369	-0.0626643	-0.0476385	0.00954473	0.0161268	-0.129164	0.0229239	0.00304146	0.0474418
ADP0474	Kabwe, ZA	0.174162	-0.108593	-0.00811647	-0.0158723	0.0604148	0.208657	-0.183323	-0.196224	-0.286577
ADP0475	Kabwe, ZA	0.151211	-0.17172	0.0701239	-0.0379751	-0.0775839	-0.291995	-0.0103076	-0.41775	-0.00106828
ADP0476	Kabwe, ZA	-0.487898	-0.235941	-0.0621905	-0.176784	0.0841446	0.0457845	0.0321666	-0.320009	0.0847131
ADP0477	Kabwe, ZA	-0.267438	-0.0135795	-0.0319744	-0.0441464	-0.0813829	-0.149988	0.0686623	0.197492	0.0293969
ADP0480	Kabwe, ZA	-0.0416655	0.0362524	-0.0065334	0.0134084	0.111335	-0.0935475	0.0287386	-0.319426	-0.091324
ADP0481	Kabwe, ZA	0.0837098	0.136292	0.0199604	-0.0583122	-0.0346118	-0.128032	0.0801447	0.104657	0.145261
ADP0483	Kabwe, ZA	-0.224362	-0.140242	-0.00597142	0.0310023	0.0706762	-0.0901598	0.0413989	-0.271905	0.131939
ADP0509	Kabwe, ZA	0.000400301	-0.086335	-0.013391	-0.0679284	0.0232207	0.0179833	-0.0589161	-0.0771905	-0.121837
ADP0510	Kabwe, ZA	-0.084222	-0.144485	0.0380506	-0.0187256	0.0176362	0.196834	-0.0456924	-0.262487	-0.118659
ADP0511	Kabwe, ZA	0.164002	-0.0995383	-0.00381306	0.0225324	-0.038877	-0.144011	0.0531646	-0.118095	0.153025
ADP0512	Kabwe, ZA	-0.344715	-0.383164	-0.0242046	-0.108826	0.105198	-0.0798785	-0.0900307	-0.247864	0.299769
ADP0513	Kabwe, ZA	-0.0217537	-0.146701	0.0469367	-0.0316864	0.105636	-0.113243	-0.074388	-0.221606	0.167906
ADP0515	Kabwe, ZA	-0.0249517	-0.137601	-0.0232669	0.226396	-0.0119683	-0.0576167	0.0638905	-0.22346	0.0216065
ADP0519	Kabwe, ZA	-0.201248	-0.0858964	0.00909877	-0.0507554	-0.167951	-0.211516	0.180964	-0.0264026	0.0962124
ADP0521	Kabwe, ZA	-0.409733	-0.306468	0.015672	-0.066196	0.0665771	0.138536	-0.0613353	-0.126339	-0.200197
ADP0525	Kabwe, ZA	-0.296982	0.0302668	-0.0394374	-0.0158723	0.0229489	-0.0560565	-0.0503694	-0.133255	0.101937
ADP0526	Kabwe, ZA	-0.000228387	0.129944	-0.0676988	0.0141389	-0.0543489	0.0662268	-0.0716478	-0.0966041	0.00568771
ADP0527	Kabwe, ZA	0.217955	0.222058	0.0201192	0.0445907	0.038522	0.0865367	0.0474487	0.0277246	-0.0491628
ADP0528	Kabwe, ZA	0.251386	0.0363744	0.0414652	-0.00826016	0.182416	0.337358	-0.038868	0.09998	-0.0525667
ADP0530	Kabwe, ZA	0.0910092	0.0278736	0.00989437	-0.086762	-0.0709771	0.062743	-0.0063413	-0.0655287	0.135297
ADP0531	Kabwe, ZA	0.103949	0.0196939	-0.0461479	-0.0910767	0.10421	0.245791	0.00812938	0.273322	-0.11702
ADP0532	Kabwe, ZA	0.390608	-0.0236243	0.00328442	0.0102146	0.0517026	0.145642	-0.134947	0.288629	0.173951
ADP0536	Kabwe, ZA	0.121028	-0.0599647	0.0534863	0.0162502	0.121921	0.322212	-0.0447258	0.0913632	0.0242271
ADP0537	Kabwe, ZA	-0.0247914	0.0625975	0.0543925	0.0375201	0.0299022	0.0664518	-0.105462	0.00235092	0.0185242
ADP0538	Kabwe, ZA	0.0873874	0.0405446	0.0287371	0.0103094	0.0583549	0.174015	-0.00918261	0.189371	0.362409
ADP0540	Kabwe, ZA	-0.164269	0.138066	0.0267664	0.00188841	0.184934	0.0944169	-0.00745818	0.231736	-0.388975
ADP0541	Kabwe, ZA	0.108198	0.264093	0.012413	0.116351	0.079644	0.126775	-0.0112901	0.330328	-0.191455
ADP0543	Kabwe, ZA	0.217504	-0.00911064	0.0368579	0.041608	-0.0986213	0.00687722	0.0826696	-0.234593	0.178658
ADP0544	Kabwe, ZA	0.472661	-0.00153394	0.0293411	0.0115586	0.00282689	0.180734	-0.0328555	0.239623	0.0113649
ADP0546	Kabwe, ZA	-0.092805	0.115359	0.000869325	-0.0226873	-0.0438371	-0.176869	-0.0796166	-0.00864338	-0.198215
ADP0549	Kabwe, ZA	-0.287344	-0.0830249	-0.109562	-0.0166658	0.104464	0.26917	0.012711	0.108643	-0.185871
ADP0551	Kabwe, ZA	0.397028	-0.050314	-0.0176997	-0.0780075	0.18138	0.147638	-0.091435	0.19262	-0.122518
ADP0555	Kabwe, ZA	0.0403574	0.0905379	-0.0487502	-0.0135875	0.0336243	-0.0406455	-0.00584224	0.0467527	-0.0231011
ADP0559	Kabwe, ZA	-0.0458935	-0.142398	-0.067567	-0.0279367	0.00140695	0.0996833	-0.0714628	-0.162247	-0.0615227
ADP0562	Kabwe, ZA	-0.0977754	0.0122907	-0.00381344	-0.00875528	0.0354879	0.267162	-0.0250097	0.0141011	-0.254281
ADP0566	Kabwe, ZA	0.115996	0.0589492	-0.0511498	0.113329	-0.0309414	0.0410947	0.0247084	-0.164314	0.0437129
ADP0567	Kabwe, ZA	0.0306135	-0.129012	0.0126243	0.0192207	-0.000578151	0.289324	-0.113369	-0.0638036	0.134297
ADP0569	Kabwe, ZA	0.208729	0.393313	-0.0229307	0.112944	-0.0861505	-0.0750103	0.126541	0.0829785	0.2433
ADP0570	Kabwe, ZA	0.0602801	-0.06699	0.0693125	0.0189639	-0.0194609	0.0765256	0.14041	-0.0208821	-0.104548
ADP0572	Kabwe, ZA	-0.130936	0.0834513	-0.0842555	0.0223066	-0.211226	-0.0759478	-0.182493	-0.2278	0.125645
ADP0574	Kabwe, ZA	0.183771	0.187908	0.0114979	0.0181329	-0.0179522	-0.0934483	0.0131429	0.0562504	-0.0986549
ADP0575	Kabwe, ZA	0.0684704	0.00388354	-0.00215897	0.227575	-0.00988645	-0.110513	0.0727778	-0.1668	-0.117133
ADP0580	Kabwe, ZA	0.213489	-0.00977525	0.0724612	0.0168903	0.149927	0.0468961	-0.0415457	-0.26092	-0.125163
ADP0582	Kabwe, ZA	0.251869	-0.123276	-0.0101674	0.0874724	0.0542195	-0.0105835	-0.0400296	-0.307345	0.123057
ADP0583	Kabwe, ZA	0.342325	-0.120293	0.0434746	0.0304959	0.118501	0.153166	-0.0753246	0.0850323	-0.0182429
ADP0585	Kabwe, ZA	0.0216157	-0.133932	-0.0428459	0.123638	0.112432	0.0235243	-0.048638	-0.124019	-0.124114
ADP0586	Kabwe, ZA	0.23328	-0.0425495	-0.0107483	0.0767481	0.0220821	-0.0376003	0.180561	0.218261	0.00593631
ADP0588	Kabwe, ZA	0.0837003	-0.0977355	-0.00118968	0.108405	0.041992	-0.089786	0.0361949	-0.317769	-0.103801
ADP0590	Kabwe, ZA	-0.256991	0.101606	0.055384	-0.0468575	-0.1888	-0.201748	-0.0584422	0.244503	-0.114268
ADP0591	Kabwe, ZA	-0.0721854	0.0105446	-0.00936846	0.015759	-0.111387	-0.147106	0.200074	-0.0342287	0.121263
ADP0598	Kabwe, ZA	-0.0527863	0.0540868	0.0362879	0.0637166	-0.10715	-0.113676	-0.0575335	-0.0929924	0.381681
ADP0599	Kabwe, ZA	-0.0973811	0.205179	-0.0478024	0.0388554	-0.0770271	0.0380881	-0.00899555	-0.048148	0.0385332
ADP0601	Kabwe, ZA	0.337267	0.450547	0.0404175	0.172973	0.0796037	-0.00229809	0.0913044	0.114996	0.0838235
ADP0603	Kabwe, ZA	-0.126472	-0.0535784	-0.0256189	-0.0098958	-0.145131	-0.226253	0.124978	-0.105513	-0.0127582
ADP0604	Kabwe, ZA	-0.0320433	-0.0177008	0.0311164	0.0843556	-0.0123002	-0.173628	0.169789	0.24468	0.14479
ADP0606	Kabwe, ZA	0.172865	0.0996043	0.0275728	0.0118899	0.231873	0.0822625	-0.0735954	0.0070815	0.0466371
ADP0609	Kabwe, ZA	0.26286	0.0501708	0.0149537	-0.0188527	-0.0715081	-0.204861	0.080461	0.258943	-0.000305829
ADP0610	Kabwe, ZA	-0.203068	-0.146855	0.0049762	0.00207528	0.105824	-0.0860144	-0.0522571	-0.0492232	0.0915485
ADP0615	Kabwe, ZA	0.156726	0.430536	0.0212997	0.0404824	-0.122728	-0.0637969	-0.0491007	0.140671	0.104273
ADP0616	Kabwe, ZA	-0.154572	-0.0175284	-0.0348024	-0.0502964	0.0582109	0.226217	-0.0831823	0.185002	0.0853193
ADP0617	Kabwe, ZA	0.252369	0.120568	-0.0320557	-0.0956087	0.15522	0.222167	-0.0906615	-0.00177123	0.158202
ADP0619	Kabwe, ZA	-0.0226898	-0.00107338	-0.0165666	-0.0143195	-0.0578681	-0.120797	0.0183213	0.156003	0.190111
ADP0620	Kabwe, ZA	0.234173	0.00331021	0.0321496	0.0475361	0.0473755	0.00180352	0.044489	-0.178621	-0.10223
ADP0621	Kabwe, ZA	-0.390705	-0.0958016	-0.0811194	-0.0397382	0.00605509	-0.0762554	-0.153119	0.243187	0.0589525
ADP0622	Kabwe, ZA	0.246337	0.174283	0.0763471	-0.0118337	0.029361	0.196876	-0.0132226	-0.0077877	0.30054
ADP0624	Kabwe, ZA	0.0337514	0.0490316	-0.0535928	-0.0596248	0.0309072	-0.10774	-0.0636144	0.186265	0.0929927
ADP0625	Kabwe, ZA	0.341522	0.00430405	0.0158187	-0.00815435	-0.0456458	0.43847	-0.0690761	-0.0779358	-0.0799259
ADP0627	Kabwe, ZA	0.108872	-0.0126246	0.00973522	0.0293013	0.0796488	0.0567692	-0.0465806	-0.136112	-0.0575505
ADP0628	Kabwe, ZA	0.0451364	-0.0137372	0.0179003	-0.00183744	0.0126945	0.180109	0.0543641	0.0668486	0.0540067
ADP0629	Kabwe, ZA	-0.0286701	-0.165933	-0.00310521	0.131402	-0.0704193	-0.0917575	0.00204933	-0.0436597	0.297743
ADP0630	Kabwe, ZA	0.143568	0.138112	-0.00371377	0.0708884	-0.108768	0.0919458	-0.0352656	0.00182925	0.0345113
ADP0633	Kabwe, ZA	0.0297004	-0.0977476	-0.0657211	-0.0727069	-0.0654276	0.237561	0.0328685	-0.251505	0.645451
ADP0635	Kabwe, ZA	0.367065	0.205443	-0.0234124	-0.0333433	0.0322882	0.186391	0.0755826	0.173026	-0.0334734
ADP0636	Kabwe, ZA	0.37763	0.368507	0.00483723	0.0726669	0.0152776	-0.0579445	0.00944857	0.153626	-0.0466962
ADP0638	Kabwe, ZA	0.226479	0.165048	0.0256314	-0.0469397	-0.0624095	-0.15076	0.0830067	0.215043	0.211561
ADP0639	Kabwe, ZA	-0.0265215	0.0622213	0.0152547	0.0462015	0.0055451	-0.110129	-0.0461331	0.347076	-0.11168
ADP0640	Kabwe, ZA	0.0728936	-0.320714	0.0685636	0.0071378	0.0530097	-0.0241485	0.0285204	-0.187933	0.383278
ADP0642	Kabwe, ZA	0.0217586	0.0728502	-0.0596632	-0.00866816	0.125469	-0.0282988	-0.0231912	-0.0519336	-0.0637305
ADP0643	Kabwe, ZA	-0.047514	0.00807226	-0.0721357	-0.0462172	0.0649449	0.064399	-0.0315772	-0.0610697	0.0883431
ADP0644	Kabwe, ZA	-0.265702	0.191733	-0.0497731	-0.0211344	0.0957191	-0.219853	-0.0612673	0.316395	0.129674
ADP0645	Kabwe, ZA	-0.270237	-0.237905	-0.0363783	-0.16198	0.147975	0.0675604	-0.128957	-0.0939773	0.161944
ADP0649	Kabwe, ZA	0.314723	0.198377	0.0194282	-0.105924	-0.0858266	0.340251	-0.0849372	0.201235	-0.0191309
ADP0650	Kabwe, ZA	0.0992091	0.259415	-0.03309	0.0369144	0.0594849	0.0205861	0.0761635	0.350295	-0.0105911
ADP0651	Kabwe, ZA	0.0492164	0.0947221	0.00717005	0.0689787	-0.0389008	-0.113362	0.116515	0.231436	0.0527827
ADP0653	Kabwe, ZA	0.251704	0.0871191	-0.0163864	-0.0220835	0.109288	0.0914012	0.0509674	0.168597	0.142681
ADP0657	Kabwe, ZA	0.285835	0.00786284	0.038605	0.0197061	-0.0064764	-0.122494	0.0938486	0.345258	0.0804094
ADP0663	Kabwe, ZA	-0.116416	0.126271	-0.0540508	0.0137181	-0.137525	-0.232286	0.128784	0.119115	-0.165768
ADP0668	Kabwe, ZA	0.0688238	-0.140394	-0.0176403	-0.041289	0.00282689	0.127791	-0.0494748	-0.201164	0.14087
ADP0669	Kabwe, ZA	0.168217	0.153209	-0.00195401	0.0738707	-0.0420441	-0.193065	0.0892236	0.178874	0.133135
ADP0670	Kabwe, ZA	0.295141	-0.0445224	0.0648346	-0.0357785	0.185787	-0.0292038	0.0481275	0.14588	-0.288422
ADP0671	Kabwe, ZA	0.183198	0.0859396	0.0538155	0.0385667	0.119331	-0.0860498	0.0457104	0.139455	-0.0805663
ADP0672	Kabwe, ZA	0.227062	-0.148425	0.017099	0.0185766	0.0962018	-0.123013	0.0650971	0.325582	0.104393
ADP0673	Kabwe, ZA	0.28798	0.291489	-0.00361859	0.0679792	-0.0183246	-0.0209237	-0.0101768	0.101512	-0.0128032
ADP0675	Kabwe, ZA	0.0397522	0.0673339	-0.0240317	-0.0114646	-0.0228458	0.270371	-0.0904018	-0.213291	-0.125123
ADP0676	Kabwe, ZA	-0.0898758	0.115917	0.0251173	-0.0436037	-0.160856	0.0517568	0.111257	-0.0263904	0.0716286
ADP0677	Kabwe, ZA	0.283773	0.0651816	-0.0168897	0.0456257	0.142736	0.0919727	0.0931863	-0.144219	-0.122985
ADP0678	Kabwe, ZA	0.0628709	0.0778785	-0.0135531	-0.0268346	0.129468	0.201663	-0.0560063	-0.0815648	-0.0329977
ADP0679	Kabwe, ZA	0.244901	0.0632656	0.0391072	0.1546	-0.144859	-0.303262	0.141633	-0.0999495	0.138082
ADP0683	Kabwe, ZA	0.337523	0.399524	-0.0701881	0.0219278	-0.257451	0.00134355	0.0732987	-0.101444	-0.0553814
ADP0684	Kabwe, ZA	0.407143	0.229521	0.0179898	0.158098	0.0681976	-0.140515	0.166841	0.102594	0.117509
ADP0687	Kabwe, ZA	0.362503	-0.0449985	0.00584523	0.111545	-0.0770678	0.0147465	-0.011971	0.427491	0.124205
ADP0708	Kabwe, ZA	-0.185654	-0.0932998	0.0544306	-0.0342629	-0.00539813	0.143123	-0.0985614	-0.384385	-0.0209583
ADP0717	Kabwe, ZA	0.350137	-0.107421	0.0638988	-0.133112	0.204157	0.276912	-0.0630346	-0.15346	0.062625
ADP0720	Kabwe, ZA	0.0703041	0.19754	0.0388958	-0.102798	-0.0723732	-0.131169	-0.035589	0.205712	-0.00715673
ADP0722	Kabwe, ZA	0.203153	0.0730194	0.0907213	0.041979	-0.307804	-0.190343	0.244296	0.459777	0.0701891
ADP0724	Kabwe, ZA	-0.248393	-0.0852021	0.00413503	-0.078904	0.0150292	-0.186913	-0.0394703	0.193456	-0.0649868
ADP0725	Kabwe, ZA	-0.290733	-0.0277813	-0.0114716	-0.0473134	-0.100198	-0.224526	-0.0355814	-0.0167661	0.10366
ADP0726	Kabwe, ZA	-0.364691	-0.234283	-0.0153848	-0.0500466	-0.119289	-0.0953329	-0.012706	0.301824	-0.335077
ADP0727	Kabwe, ZA	0.27937	-0.0166648	0.0274617	0.0398889	0.162221	0.153687	0.00675464	0.264712	-0.0537093
ADP0728	Kabwe, ZA	-0.0236553	0.174469	-0.0581946	0.0560869	-0.0860939	-0.119593	0.145471	-0.0145124	-0.0878871
ADP0729	Kabwe, ZA	-0.235842	0.152672	-0.00409868	0.0210199	0.0269182	-0.0216584	-0.0635701	0.0622208	-0.194031
ADP0730	Kabwe, ZA	0.0943395	0.151419	0.0194288	0.0290907	0.184612	0.0565209	-0.0138397	-0.0298794	-0.155072
ADP0731	Kabwe, ZA	0.178656	-0.164596	-0.0317643	0.165219	0.0262201	-0.0394793	-0.0279902	-0.279063	0.166459
ADP0732	Kabwe, ZA	-0.117833	-0.015875	0.0256229	0.0648798	-0.144358	-0.164343	0.0650619	-0.0300433	-0.0799982
ADP0734	Kabwe, ZA	0.298415	0.107852	0.0702718	0.0486634	-0.0124952	0.190072	-0.0425837	-0.11386	0.028273
ADP0735	Kabwe, ZA	0.229359	0.0737318	-0.0282101	-0.0106042	0.0886939	0.29948	-0.0467112	0.102739	0.0240903
ADP0736	Kabwe, ZA	-0.289265	0.0293654	-0.0383581	-0.0290344	-0.0313542	-0.184621	0.0672686	0.254119	-0.176982
ADP0737	Kabwe, ZA	0.0637478	0.156146	-0.0577811	-0.0276619	0.0413987	0.251621	-0.0971397	-0.0459468	-0.140135
ADP0740	Kabwe, ZA	-0.0972827	-0.147982	0.0253677	-0.0569648	0.0135686	0.0828806	0.0169375	0.150018	-0.00385967
ADP0742	Kabwe, ZA	-0.399231	0.0111918	0.0336673	-0.10892	-0.171579	-0.148019	-0.119571	-0.0853253	-0.0700254
ADP0743	Kabwe, ZA	-0.142606	-0.0738923	0.00150634	-0.159765	0.0493486	0.222781	-0.0940949	-0.203767	0.0827922
ADP0746	Kabwe, ZA	0.0478287	0.332655	0.0150548	0.0811203	0.00496752	-0.0410787	0.157342	-0.0596596	-0.140371
ADP0750	Kabwe, ZA	-0.221908	-0.0495314	-0.0268952	-0.10758	0.0853867	-0.128905	0.0507119	-0.0276291	0.0777095
ADP0753	Kabwe, ZA	-0.195215	-0.302899	-0.0644106	-0.0135875	-0.191171	-0.30536	0.0273963	0.235662	0.268285
ADP0760	Kabwe, ZA	-0.322011	0.169803	-0.0420144	-0.0419786	0.00524707	-0.0872047	-0.024295	-0.0300227	-0.4601
ADP0763	Kabwe, ZA	-0.47891	-0.161384	-0.0387479	0.0158556	-0.107388	-0.109771	-0.148223	0.480998	-0.325401
ADP0764	Kabwe, ZA	0.163262	0.234626	0.00460149	-0.0606697	0.098989	0.119183	-0.0116011	0.023606	-0.0316752
ADP0765	Kabwe, ZA	0.1462	-0.13087	-0.0238807	-0.0540075	0.153772	0.164142	-0.0623956	0.164591	-0.111322
ADP0769	Kabwe, ZA	-0.146702	-0.0336426	-0.0185173	-0.0243488	0.103179	0.0209901	-0.0883761	-0.0358345	-0.193734
ADP0771	Kabwe, ZA	0.0415159	0.174155	0.0261273	0.0858238	0.00894545	-0.0317997	0.00655115	0.324488	-0.0220377
ADP0774	Kabwe, ZA	-0.440887	-0.00389682	-0.0554235	0.0389995	-0.253513	-0.388464	0.0158338	0.0850484	-0.188192
ADP0782	Kabwe, ZA	-0.106667	0.327519	-0.101497	0.0162983	-0.14593	-0.217489	0.0591622	-0.0406264	-0.0842185
ADP0789	Kabwe, ZA	0.20004	-0.0256126	0.0676136	0.145529	-0.144251	-0.123748	0.127056	-0.135547	0.118055
ADP0794	Kabwe, ZA	-0.0621382	-0.118009	0.102016	0.0140292	0.0512511	-0.145827	0.0994548	-0.0735704	-0.0934916
ADP0001	Lusaka, ZA	0.441566	0.223644	0.328897	-0.0139934	0.0271005	0.038971	0.0145142	0.264136	0.0416914
ADP0002	Lusaka, ZA	0.230275	-0.0362961	-0.133092	0.0565164	-0.0613474	-0.123738	-0.0334859	0.0201149	-0.107803
ADP0003	Lusaka, ZA	0.00805571	-0.0178328	-0.007763	-0.102833	0.0636316	0.13521	0.0212903	0.0294728	-0.369026
ADP0004	Lusaka, ZA	0.406023	0.151257	-0.228111	0.00750272	0.0851455	0.358407	-0.0985597	-0.10001	-0.0204452
ADP0007	Lusaka, ZA	-0.522293	0.0218281	-0.158669	-0.144912	-0.176765	-0.1305	-0.0382046	0.172946	-0.200784
ADP0009	Lusaka, ZA	0.361921	0.232662	-0.0313833	0.0677038	-0.0339307	0.0543483	-0.0460258	0.0256086	0.162566
ADP0010	Lusaka, ZA	0.0352653	0.115408	0.093029	-0.0692577	-0.000978071	-0.00759765	-0.0918777	0.0530595	0.17838
ADP0011	Lusaka, ZA	-0.248025	0.0412957	-0.21521	-0.113135	-0.00702844	-0.00456712	-0.0624398	-0.0375928	0.178062
ADP0012	Lusaka, ZA	-0.0281281	0.117769	-0.107473	-0.179355	0.0467502	0.183375	-0.0543479	0.209019	-0.173145
ADP0013	Lusaka, ZA	-0.231901	0.0782037	-0.179396	-0.0812793	-0.0919188	-0.168379	0.00903145	0.0345646	0.16641
ADP0014	Lusaka, ZA	-0.0715445	0.0901704	0.317802	0.200801	0.0133314	-0.188078	0.061204	0.253457	-0.0623492
ADP0015	Lusaka, ZA	-0.129352	-0.0147867	0.187704	-0.185632	-0.0481521	0.087874	-0.0903642	-0.114688	-0.227467
ADP0017	Lusaka, ZA	0.22741	-0.0661747	0.054317	0.0752173	0.0536345	-0.0520498	0.0356815	-0.249067	0.0109584
ADP0018	Lusaka, ZA	-0.534817	-0.165909	-0.145977	-0.181574	-0.100303	-0.0978786	-0.075115	0.209335	-0.0406126
ADP0019	Lusaka, ZA	0.0103644	-0.220391	0.306415	-0.0159381	0.0248994	-0.106537	-0.0788488	0.421726	-0.238668
ADP0020	Lusaka, ZA	0.0375046	-0.172542	-0.200556	0.0348513	-0.00760425	-0.113152	0.226555	-0.291417	-0.0301073
ADP0021	Lusaka, ZA	-0.416542	-0.113414	-0.247906	-0.14333	0.141332	-0.05052	-0.0673068	-0.267912	-0.199205
ADP0022	Lusaka, ZA	-0.194576	0.217043	-0.277482	-0.134486	0.0307441	0.0436393	-0.0833376	-0.131844	-0.169521
ADP0023	Lusaka, ZA	-0.369915	-0.0733767	-0.117682	-0.101903	-0.0900102	-0.0608589	-0.0155109	-0.347361	-0.130087
ADP0024	Lusaka, ZA	-0.134975	0.0844266	-0.081665	-0.0181415	0.0231631	0.125535	-0.0498487	0.0920416	-0.042441
ADP0025	Lusaka, ZA	-0.306655	-0.211459	0.159855	-0.104066	0.0206436	-0.0865484	-0.00353942	0.190022	-0.293537
ADP0027	Lusaka, ZA	-0.194651	0.0243882	-0.0301531	0.0424542	-0.0764365	-0.000872749	-0.0337556	0.228872	0.124768
ADP0028	Lusaka, ZA	-0.00917812	0.060569	0.119709	-0.00277378	0.0207617	-0.136013	-0.003404	0.306856	-0.076952
ADP0030	Lusaka, ZA	-0.213897	-0.183654	-0.13732	0.0666932	-0.00918395	-0.223704	0.0703335	0.529577	-0.149355
ADP0031	Lusaka, ZA	-0.349785	-0.248526	0.111398	-0.124238	-0.0718722	-0.0919807	-0.034491	0.178033	-0.0579876
ADP0032	Lusaka, ZA	-0.0249436	0.294443	-0.124097	0.165532	-0.0463923	-0.220295	0.164842	0.0199916	0.0343039
ADP0033	Lusaka, ZA	-0.294555	0.133569	-0.240691	-0.23776	0.0178275	0.239459	-0.117265	0.239514	0.0686769
ADP0034	Lusaka, ZA	0.210844	0.226275	-0.0462368	0.0104503	-0.0467205	0.0816265	-0.0889549	0.105916	0.216191
ADP0036	Lusaka, ZA	-0.174304	-0.302543	-0.155193	-0.224707	0.049247	0.220962	-0.128173	0.60353	-0.003999
ADP0037	Lusaka, ZA	0.207508	0.108877	0.279252	0.146252	-0.0885957	-0.130245	0.0521677	0.0167069	0.0100037
ADP0038	Lusaka, ZA	0.263162	0.0825797	0.316686	-0.0518474	0.0513666	-0.115536	0.069738	-0.380701	0.313197
ADP0039	Lusaka, ZA	-0.0123716	-0.012637	-0.0599392	0.0800305	-0.0586521	-0.0180013	0.0357659	-0.25596	-0.317578
ADP0041	Lusaka, ZA	-0.290645	0.258746	-0.137284	-0.0828157	-0.0396874	-0.121989	0.059505	-0.299559	0.162384
ADP0043	Lusaka, ZA	-0.673849	-0.067039	-0.196987	-0.0765419	-0.0899781	-0.212552	-0.0878335	0.145108	0.0276381
ADP0044	Lusaka, ZA	-0.301223	-0.0646731	-0.320402	0.125985	0.0501213	-0.172842	-0.0421659	-0.122411	-0.192919
ADP0045	Lusaka, ZA	0.210673	0.0348349	-0.1411	0.0443356	-0.0105505	0.336839	-0.156921	-0.212697	-0.216282
ADP0047	Lusaka, ZA	-0.232447	-0.100171	-0.106981	-0.00479781	-0.070004	-0.108176	-0.101645	0.205799	0.358249
ADP0048	Lusaka, ZA	0.0159776	-0.0302388	0.398204	0.00728638	-0.094674	-0.214785	0.413675	-0.162411	0.00926679
ADP0049	Lusaka, ZA	0.0988046	0.141785	-0.117331	-0.0284798	0.0175487	0.0942484	-0.0663253	-0.161053	-0.061277
ADP0050	Lusaka, ZA	0.106037	0.272306	0.182412	0.0562293	-0.0422685	-0.0464164	0.0503022	0.0275927	0.173417
ADP0051	Lusaka, ZA	-0.0293536	-0.066107	0.0931814	0.123879	0.00323581	0.081172	-0.0110234	0.238794	-0.0116831
ADP0052	Lusaka, ZA	-0.110955	-0.0789444	0.0269669	0.0461499	-0.0494526	-0.0033207	-0.0965608	-0.156385	0.268006
ADP0054	Lusaka, ZA	0.107133	-0.106038	-0.16181	0.0507651	0.118917	0.0458295	-0.0535374	-0.301899	-0.190769
ADP0058	Lusaka, ZA	0.0599316	-0.0547568	-0.0203817	-0.165434	-0.137108	-0.109983	0.0460761	0.0687	-0.00830036
ADP0060	Lusaka, ZA	-0.176963	-0.221544	0.174099	0.048606	-0.0967765	-0.203207	-0.0264445	0.010075	0.21174
ADP0061	Lusaka, ZA	-0.210674	-0.129022	-0.0179217	-0.124544	-0.035887	0.169229	-0.0726915	0.16317	-0.186955
ADP0062	Lusaka, ZA	-0.243169	0.0249837	0.0686614	-0.198861	-0.0313096	-0.0394872	-0.102632	0.0356661	-0.108429
ADP0064	Lusaka, ZA	-0.273238	-0.195228	0.0665417	-0.0140051	-0.0314141	-0.0449957	-0.117463	-0.24478	0.0182962
ADP0065	Lusaka, ZA	0.129004	0.082815	-0.369988	0.208898	-0.00346819	0.131831	-0.0689753	-0.156113	-0.114604
ADP0066	Lusaka, ZA	-0.344783	-0.183866	-0.178985	0.0782629	-0.0219992	-0.206488	0.0225884	-0.232262	-0.0777138
ADP0067	Lusaka, ZA	-0.226774	-0.02778	0.335993	-0.000771931	-0.109891	-0.0977237	-0.038439	-0.455716	0.122224
ADP0068	Lusaka, ZA	0.00049599	0.00536112	-0.275753	-0.0117242	-0.0151443	0.168838	-0.000723342	0.0697209	-0.0509576
ADP0070	Lusaka, ZA	0.186479	-0.0659965	0.372715	-0.00277008	-0.068967	-0.0882495	-0.0496212	0.169319	0.0287467
ADP0071	Lusaka, ZA	0.0797506	-0.0299204	0.0364261	-0.0435374	-0.0211794	0.320216	0.127847	-0.121292	0.0809441
ADP0073	Lusaka, ZA	-0.246818	-0.0879166	-0.0537097	0.170421	0.0678754	-0.198618	0.0133775	0.0160209	-0.0194338
ADP0076	Lusaka, ZA	-0.33756	-0.0950951	-0.323198	-0.180269	0.0389505	-0.0516908	-0.0485379	-0.0593238	-0.296272
ADP0077	Lusaka, ZA	0.248348	0.0291561	-0.02151	0.0725469	0.068892	-0.117734	-0.0131408	-0.172564	-0.0693243
ADP0081	Lusaka, ZA	-0.207778	-0.0954229	-0.353152	-0.110444	-0.0361013	0.266631	-0.116292	-0.235067	-0.371812
ADP0082	Lusaka, ZA	-0.283794	-0.0498771	0.204786	0.080024	0.00325602	-0.0378502	-0.0899777	-0.148085	-0.174108
ADP0085	Lusaka, ZA	0.0165231	-0.117889	-0.0164083	-0.0981006	0.00845385	-0.0823653	-0.00478717	-0.00213236	0.0909975
ADP0086	Lusaka, ZA	0.19481	-0.125842	0.147753	-0.00778941	0.0119499	0.178291	-0.0985345	-0.134278	0.185146
ADP0087	Lusaka, ZA	-0.234114	-0.0646505	-0.317976	-0.0941237	-0.0918985	0.0483602	-0.0328024	-0.211146	-0.228309
ADP0089	Lusaka, ZA	0.025699	0.12086	-0.11258	0.0461042	-0.000126707	0.134399	-0.0268583	-0.143872	0.242653
ADP0090	Lusaka, ZA	0.198508	0.0826126	-0.0778646	-0.00722095	0.0623193	0.0316647	-0.00412043	-0.0968032	0.0392221
ADP0092	Lusaka, ZA	-0.282427	-0.38022	-0.178884	0.0025176	-0.00662933	0.0364528	0.00877856	-0.169509	0.168249
ADP0093	Lusaka, ZA	-0.0873362	-0.220376	0.0104781	0.0126461	-0.0983354	0.0437449	-0.012306	-0.210144	-0.143027
ADP0094	Lusaka, ZA	-0.197674	-0.0119074	0.0597569	0.11345	0.0207239	0.142916	-0.0799948	0.0973873	0.0402358
ADP0095	Lusaka, ZA	0.0744203	0.0448716	0.0170177	0.121518	0.1006	0.000114784	-0.0253855	0.154455	-0.0491756
ADP0096	Lusaka, ZA	0.37584	0.369145	-0.130015	0.0732533	0.0373505	0.0328764	0.0955193	0.0288979	-0.077741
ADP0098	Lusaka, ZA	0.069723	0.0237853	0.179105	0.0740924	-0.0471595	-0.0173115	0.0535256	0.304024	-0.123451
ADP0099	Lusaka, ZA	-0.0682922	-0.116155	-0.0736185	0.0540726	-0.0887084	-0.195446	0.00245464	0.0259461	0.0983059
ADP0100	Lusaka, ZA	0.0489344	0.0477193	0.0770846	0.148968	-0.0707369	-0.139824	-0.0991738	-0.064405	-0.0355022
ADP0101	Lusaka, ZA	-0.240619	-0.599347	0.0372214	0.218298	0.0106763	-0.150943	-0.00836049	-0.064578	0.179619
ADP0102	Lusaka, ZA	-0.159054	-0.44099	-0.0669458	-0.0727696	-0.0313729	-0.000523157	-0.0280578	0.17752	-0.0413212
ADP0103	Lusaka, ZA	0.161549	0.402404	0.350077	-0.00608441	-0.110425	0.0593187	0.127208	0.00673654	-0.177699
ADP0105	Lusaka, ZA	-0.41601	-0.332897	0.124358	-0.103266	0.0262655	0.162164	-0.0567376	0.244974	-0.0732142
ADP0106	Lusaka, ZA	-0.19879	0.0542439	0.39465	-0.0138011	-0.0684428	-0.200191	0.0358323	0.333481	0.0735125
ADP0107	Lusaka, ZA	0.197477	-0.0312669	-0.0241308	-0.0894072	-0.0119518	0.322364	-0.00548308	-0.140723	-0.177611
ADP0108	Lusaka, ZA	-0.00469809	-0.128797	-0.134809	-0.0528312	0.0310742	-0.0471126	-0.0788473	-0.164233	0.145791
ADP0109	Lusaka, ZA	0.143732	0.0117138	-0.0176924	-0.0595406	0.00321429	0.090203	-0.0251481	-0.129815	0.129186
ADP0110	Lusaka, ZA	0.424521	0.152815	0.296181	0.0270556	-0.109467	-0.0600632	0.0418926	-0.346026	0.0741164
ADP0111	Lusaka, ZA	-0.169176	-0.350974	-0.221338	0.0541895	0.0715935	-0.198449	-0.114925	0.348257	-0.141178
ADP0113	Lusaka, ZA	-0.274911	0.0143724	0.476761	-0.10034	-0.0418026	-0.0558984	-0.0935512	0.526729	0.0557544
ADP0114	Lusaka, ZA	0.0447881	-0.0448479	-0.1695	0.154187	0.0224725	-0.122628	0.114964	-0.220619	-0.0915568
ADP0117	Lusaka, ZA	-0.403845	-0.101291	-0.203451	-0.0300024	-0.0861662	-0.153614	-0.182837	-0.035275	0.0225895
ADP0118	Lusaka, ZA	-0.33484	-0.0370812	-0.233597	-0.0995675	-0.0669987	-0.0611927	-0.034292	0.297264	-0.215102
ADP0119	Lusaka, ZA	0.268141	-0.181917	0.156573	-0.132415	0.132214	0.325767	-0.125434	0.0652837	0.0621502
ADP0120	Lusaka, ZA	0.0690589	0.11058	0.0752533	-0.210078	0.0420589	0.0949506	-0.00690248	-0.0999123	-0.209539
ADP0121	Lusaka, ZA	-0.511361	-0.133387	-0.0699082	-0.0485107	-0.189137	-0.231865	0.0802092	0.312397	-0.0879522
ADP0122	Lusaka, ZA	-0.00108285	0.109765	-0.0350472	-0.160212	0.00500926	0.0709515	-0.0104796	0.172018	0.109901
ADP0123	Lusaka, ZA	0.0506022	0.0950291	0.0704795	0.0575096	-0.0689252	-0.181324	0.0812104	0.281809	-0.155649
ADP0124	Lusaka, ZA	-0.431368	-0.282233	-0.129857	-0.121511	0.0284729	0.043729	-0.0833252	-0.24398	0.205838
ADP0166	Lusaka, ZA	0.557718	0.0140698	0.372024	0.289368	0.0136718	0.184486	0.106416	0.0276585	0.131081
ADP0186	Lusaka, ZA	0.0920606	0.0225858	-0.090393	0.0449843	0.119201	0.146804	0.013738	-0.0418125	-0.0638305
ADP0190	Lusaka, ZA	0.286169	-0.124127	0.185153	0.103395	0.0770871	0.0164707	0.152881	0.126356	0.113616
ADP0191	Lusaka, ZA	0.185136	0.20653	0.263746	0.03517	0.0812349	-0.0787028	0.0467528	-0.382179	0.232393
ADP0196	Lusaka, ZA	-0.356274	-0.242609	0.021124	-0.0901735	0.0274796	-0.153173	0.0376354	-0.12718	0.227235
ADP0199	Lusaka, ZA	-0.12698	-0.381566	-0.199437	0.139901	-0.138111	-0.321034	0.249379	0.203665	0.0297836
ADP0205	Lusaka, ZA	-0.202437	-0.0913924	-0.0662093	-0.153557	0.0231309	0.0663832	-0.0912654	0.228015	0.0513033
ADP0206	Lusaka, ZA	-0.512694	-0.397304	-0.255535	-0.265663	0.118307	0.19865	-0.182446	-0.283778	-0.189363
ADP0207	Lusaka, ZA	-0.605908	-0.444002	-0.0928238	0.0137468	-0.096944	-0.116801	-0.0435693	-0.0597124	0.365754
ADP0208	Lusaka, ZA	0.359477	-0.191157	0.303126	0.096332	-0.0295975	0.0575234	0.0481287	-0.0334295	-0.0356618
ADP0211	Lusaka, ZA	0.430253	0.00103216	0.215312	-0.0132634	0.0384982	0.498623	0.0720232	0.140743	0.330851
ADP0212	Lusaka, ZA	0.295848	0.218451	0.11227	-0.000332185	0.132193	0.182497	-0.0852636	-0.380584	-0.050685
ADP0213	Lusaka, ZA	-0.0013031	-0.0139466	0.160246	0.0371737	0.00111046	-0.0174762	-0.0495842	-0.0832647	-0.213362
ADP0214	Lusaka, ZA	-0.0311121	0.0697177	0.124706	-0.0994672	-0.0143982	0.217135	-0.0450851	0.034159	-0.159018
ADP0220	Lusaka, ZA	-0.11722	-0.00283634	0.0418716	-0.106182	-0.0696331	-0.127952	0.0281494	-0.33776	-0.383536
ADP0224	Lusaka, ZA	0.270942	-0.111545	0.122871	-0.145454	0.0013142	0.125598	-0.0424189	-0.191857	-0.0658444
ADP0225	Lusaka, ZA	0.388594	0.0247101	-0.248006	0.205317	0.107107	0.142942	-0.0621316	0.0360334	0.0035608
ADP0232	Lusaka, ZA	-0.506746	-0.554028	-0.309266	-0.10898	0.0774728	-0.246918	-0.0899296	0.274149	-0.329422
ADP0242	Lusaka, ZA	-0.128856	-0.166258	-0.294495	0.0289787	-0.000885825	0.0604358	-0.0820973	0.0677725	-0.0918369
ADP0247	Lusaka, ZA	-0.75859	-0.510238	-0.213248	-0.117597	0.025808	-0.200098	-0.0307505	0.246313	-0.275151
ADP0255	Lusaka, ZA	0.310528	0.0836514	0.224603	-0.00534564	-0.0496776	0.40697	0.0868811	0.156917	-0.0689886
ADP0267	Lusaka, ZA	0.636829	-0.180741	0.000440984	0.430355	0.0476216	0.109233	0.145825	0.114114	0.165943
ADP0269	Lusaka, ZA	-0.305621	-0.573343	-0.180099	-0.218944	0.146245	0.162069	-0.142908	-0.390913	-0.12545
ADP0276	Lusaka, ZA	0.6111	-0.23708	-0.137611	-0.0240708	0.0426591	0.440686	0.235206	0.12288	-0.182414
ADP0277	Lusaka, ZA	0.309603	0.134872	0.172351	0.0550119	-0.00589821	0.0296145	-0.0836254	0.00445691	-0.16974
ADP0280	Lusaka, ZA	-0.0406876	-0.27598	-0.033288	-0.110275	0.133181	0.130865	-0.0707611	-0.100274	0.0287951
ADP0303	Lusaka, ZA	0.579621	-0.0766366	-0.223415	0.0190324	0.154949	0.245559	-0.000925769	-0.353903	0.0811099
ADP0310	Lusaka, ZA	0.32112	0.375724	0.199716	0.0338402	0.0533134	0.039413	-0.0506989	0.0580179	0.228262
ADP0324	Lusaka, ZA	-0.0998527	-0.0118662	-0.0304512	-0.0113107	-0.0707369	0.169146	-0.0605068	-0.202126	-0.000318129
ADP0336	Lusaka, ZA	0.0393668	0.0462444	-0.242858	-0.0584922	0.111839	0.133738	-0.0165053	0.151399	0.175434
ADP0345	Lusaka, ZA	-0.0945823	0.14474	-0.122361	-0.001979	0.086594	0.0799468	-0.0711406	0.180362	-0.143274
ADP0346	Lusaka, ZA	-0.0909582	-0.225888	-0.0371894	-0.0563328	-0.0458	0.120676	-0.0738802	-0.229373	-0.201657
ADP0350	Lusaka, ZA	0.0611648	-0.105658	0.0268942	0.177422	-0.0514701	-0.191623	0.165958	0.179495	0.055555
ADP0353	Lusaka, ZA	-0.634914	0.0327718	-0.444439	-0.103232	-0.00105387	0.0675701	-0.165688	0.308416	-0.0300698
ADP0354	Lusaka, ZA	0.113913	0.0445859	-0.176577	-0.0428612	0.019877	0.182874	-0.0695554	0.166972	0.0820937
ADP0366	Lusaka, ZA	-0.216769	-0.0644247	-0.112609	-0.0701176	-0.109337	0.0519879	0.0334213	0.0570321	0.106303
ADP0367	Lusaka, ZA	-0.0572412	0.0487874	-0.116015	0.134382	0.0289185	0.0393515	0.0472502	-0.082458	0.0650481
ADP0368	Lusaka, ZA	0.152503	-0.52384	0.0146451	-0.0205401	0.117965	0.204448	-0.0497066	0.0389076	0.0405718
ADP0376	Lusaka, ZA	0.154587	0.164093	-0.0761717	-0.0602489	-0.0402464	-0.0116431	0.0653005	-0.0534239	-0.0181814
ADP0383	Lusaka, ZA	0.397197	0.226928	-0.0117022	-0.193786	-0.0235252	0.23915	-0.0399544	-0.0341651	-0.100138
ADP0390	Lusaka, ZA	-0.143773	0.16982	-0.0367536	-0.0350014	-0.0760779	-0.193032	-0.040265	-0.0943452	-0.102325
ADP0391	Lusaka, ZA	0.133065	0.106363	0.0975368	0.0543416	-0.109643	-0.272389	0.0575573	-0.0768611	-0.0589702
ADP0417	Lusaka, ZA	0.132223	0.0276699	-0.0701154	-0.00999227	0.0322482	-0.0434856	0.0269441	-0.0944474	0.0277145
ADP0427	Lusaka, ZA	0.0856491	0.0445034	0.434436	0.126819	-0.0530644	-0.132235	0.00432471	0.0847496	0.0705583
ADP0428	Lusaka, ZA	0.000972117	0.0598241	-0.0260447	-0.00635425	-0.097037	0.170356	0.103832	0.117126	-0.288989
ADP0429	Lusaka, ZA	-0.0344895	-0.193636	-0.0512302	0.0621347	0.0182202	-0.223108	0.018034	0.0616156	0.127778
ADP0430	Lusaka, ZA	0.124115	0.0826126	0.137207	0.193127	-0.0374161	-0.0198302	0.0732136	0.109779	0.00403809
ADP0431	Lusaka, ZA	0.0572684	0.122824	0.267211	0.126202	-0.12996	-0.109301	0.0585969	0.114305	-0.0633662
ADP0432	Lusaka, ZA	-0.0449213	-0.102083	-0.0469393	-0.171923	-0.0230301	-0.186603	-0.0384168	-0.409804	-0.0735113
ADP0433	Lusaka, ZA	-0.18754	-0.0065178	0.171027	0.0913991	-0.166967	-0.166396	0.168047	0.0881093	-0.10631
ADP0434	Lusaka, ZA	-0.22384	0.0730126	0.0906057	-0.0803668	-0.0596051	-0.233044	-0.0986076	0.497885	0.0297842
ADP0437	Lusaka, ZA	0.0766613	0.0965904	-0.285175	0.0088873	0.018209	-0.0563305	-0.0674616	-0.0204223	-0.0244727
ADP0438	Lusaka, ZA	-0.155635	0.15218	-0.0846084	0.1292	-0.0499205	-0.0387884	0.144618	0.213664	-0.0488453
ADP0442	Lusaka, ZA	0.287051	0.0697029	0.322947	0.00546213	-0.0892214	-0.101358	0.143363	0.404172	0.0134431
ADP0450	Lusaka, ZA	-0.10292	-0.046065	-0.0609791	-0.0664421	-0.0285286	-0.0552806	-0.109787	-0.0615566	-0.00182387
ADP0452	Lusaka, ZA	-0.31573	-0.17046	0.0964079	-0.187591	-0.0290567	-0.16841	-0.0192117	-0.233325	0.327957
ADP0454	Lusaka, ZA	0.134811	0.115067	0.0614615	0.134736	-0.0119697	0.0624298	0.0316925	-0.0392838	-0.121471
ADP0455	Lusaka, ZA	-0.311244	-0.0266135	0.0404192	0.185652	-0.0268364	-0.226948	0.0415001	-0.0656391	0.0452968
ADP0456	Lusaka, ZA	0.0971591	-0.108198	0.0702736	-0.0603421	0.0692092	0.0605039	-0.0463908	-0.111214	0.231416
ADP0457	Lusaka, ZA	0.167793	-0.124645	-0.0655419	-0.0317166	0.0239383	0.28199	0.098095	0.139176	-0.190402
ADP0458	Lusaka, ZA	0.0935925	0.227329	0.329901	-0.0367745	-0.0291778	0.0702759	0.0699416	-0.0545997	-0.0446878
ADP0459	Lusaka, ZA	0.213548	-0.0560344	-0.0654254	-0.0590496	-0.022546	-0.159862	-0.0306978	-0.182918	-0.16617
ADP0460	Lusaka, ZA	0.213992	-0.105884	-0.0582887	0.0495896	0.110071	0.0275131	0.0315434	-0.405391	-0.13605
ADP0462	Lusaka, ZA	-0.18904	-0.0399942	0.25585	-0.110411	-0.0711428	-0.0185563	0.0782225	-0.0274899	-0.142822
ADP0464	Lusaka, ZA	-0.230042	-0.143011	0.311188	-0.00244487	-0.0534765	-0.0834025	0.0735494	-0.0190597	-0.15197
ADP0465	Lusaka, ZA	0.145153	-0.0929388	0.0711499	0.18649	-0.0762184	0.117895	0.0308962	0.201655	-0.0179329
ADP0466	Lusaka, ZA	-0.0660093	-0.0463272	-0.0278628	-0.0131296	-0.0117013	-0.149246	-0.0581985	0.0749089	-0.111846
ADP0468	Lusaka, ZA	-0.221276	-0.132718	0.0795289	0.00740474	-0.0708222	0.0815802	0.0401392	0.157971	-0.011793
ADP0469	Lusaka, ZA	0.0205304	-0.235433	-0.189931	-0.0349455	0.0580199	-0.0262505	-0.159351	-0.6764	0.244207
ADP0470	Lusaka, ZA	-0.0432713	0.0142506	0.171268	-0.0330846	0.00736338	-0.187364	-0.143299	-0.376537	0.168087
ADP0472	Lusaka, ZA	-0.435835	-0.349815	-0.407098	0.0408619	-0.0909147	-0.00660653	0.117955	-0.240952	0.0772095
ADP0474	Lusaka, ZA	0.253539	0.0111753	-0.0810065	-0.117776	0.176431	0.238768	-0.143088	-0.187346	-0.0654688
ADP0475	Lusaka, ZA	0.0788805	-0.229009	0.281884	0.162947	-0.0484713	-0.174439	-0.0225198	-0.407485	0.161047
ADP0476	Lusaka, ZA	-0.0921025	-0.267842	0.109001	-0.194272	0.0187103	0.104773	-0.0286481	-0.363215	-0.19601
ADP0477	Lusaka, ZA	-0.0543643	0.0441977	0.025374	-0.214333	0.0304167	-0.0243286	-0.0468387	0.0864996	-0.168873
ADP0478	Lusaka, ZA	0.173393	0.149427	-0.0200883	-0.224677	0.0931561	0.0966845	-0.145991	-0.0345124	0.016527
ADP0479	Lusaka, ZA	-0.0475193	0.0732013	-0.302047	0.0262888	-0.046055	-0.211528	0.00204266	0.196213	-0.377688
ADP0480	Lusaka, ZA	-0.0569696	-0.100036	0.275035	0.0196994	0.00191236	-0.0570077	-0.00906358	0.0580744	-0.106859
ADP0481	Lusaka, ZA	0.0938221	0.334174	-0.032722	0.0314635	0.00929688	-0.0475504	-0.0730186	0.0102646	0.0557029
ADP0483	Lusaka, ZA	-0.00375907	0.127723	-0.317819	-0.0904597	0.00569427	0.0326396	-0.0937164	0.0460499	0.101632
ADP0508	Lusaka, ZA	-0.230055	-0.344389	-0.124187	-0.110984	0.0853676	-0.116027	-0.0850376	-0.278159	0.120307
ADP0509	Lusaka, ZA	-0.245752	-0.0450071	-0.0251734	-0.0318886	-0.00274527	0.0594481	-0.0734283	-0.174438	-0.0207985
ADP0510	Lusaka, ZA	-0.203957	-0.402452	0.0545246	0.0798149	-0.0619275	-0.123048	-0.0321258	-0.258588	0.397259
ADP0511	Lusaka, ZA	-0.110213	-0.0621573	-0.17317	-0.0689384	0.0261489	0.110052	-0.0841029	-0.230532	-0.00985015
ADP0512	Lusaka, ZA	0.146291	-0.176404	-0.0803321	-0.123099	-0.0671541	0.110951	-0.0554383	-0.0916842	0.371884
ADP0513	Lusaka, ZA	-0.0356807	0.195729	-0.027349	-0.00746854	-0.0176647	-0.124117	-0.00453946	-0.171862	-0.0711199
ADP0514	Lusaka, ZA	0.0578289	-0.285474	0.0165785	-0.0563328	-0.0956677	-0.0338088	-0.0352132	-0.298233	0.431656
ADP0515	Lusaka, ZA	0.393206	0.251621	0.169258	0.119019	0.0472316	-0.303005	0.272564	-0.264375	-0.0546578
ADP0516	Lusaka, ZA	-0.227449	-0.308409	0.118715	-0.0562911	0.0864966	0.0524576	-0.050113	-0.274621	0.0458917
ADP0518	Lusaka, ZA	-0.342592	-0.559675	-0.280832	-0.027523	2.85423e-05	-0.105036	-0.0564944	-0.278416	0.192528
ADP0519	Lusaka, ZA	-0.432845	-0.130892	-0.172902	0.0533349	-0.0668946	-0.218848	0.174227	-0.0160286	-0.00585233
ADP0521	Lusaka, ZA	-0.081178	-0.240674	-0.257095	-0.0608006	0.184029	-0.0212094	-0.0743136	-0.472469	0.461897
ADP0523	Lusaka, ZA	-0.201831	-0.26139	0.311026	0.0157967	0.0261929	0.0716265	-0.143673	-0.24415	-0.230731
ADP0524	Lusaka, ZA	0.0623945	-0.00862365	-0.101379	0.234222	-0.0108439	-0.0284008	-0.00158742	-0.432165	0.0501966
ADP0525	Lusaka, ZA	-0.425633	0.108204	-0.175403	-0.0763969	0.050977	-0.0687454	-0.094876	0.152006	-0.56572
ADP0526	Lusaka, ZA	-0.00246554	0.18391	-0.102828	-0.0660872	0.0481876	0.0648158	0.0861647	-0.000120073	0.0354752
ADP0527	Lusaka, ZA	0.100705	0.0173785	-0.131676	0.0637015	-0.0168167	0.289896	0.0647185	0.0509804	0.232986
ADP0528	Lusaka, ZA	0.0631704	-0.114974	0.11455	-0.00336956	-0.0440895	0.0371329	0.118576	0.219638	0.125028
ADP0530	Lusaka, ZA	0.396045	0.183977	0.723988	0.0511259	-0.0891039	-0.105292	0.0573222	0.00829798	0.081397
ADP0531	Lusaka, ZA	0.0626036	0.173681	-0.101497	-0.00160082	-0.0209915	0.113484	-0.0120422	0.0939909	-0.0728049
ADP0532	Lusaka, ZA	0.260218	0.146701	0.079473	0.229519	0.0245024	-0.218133	0.0709574	0.218484	-0.114667
ADP0535	Lusaka, ZA	-0.139913	0.075358	-0.0423232	-0.0503124	-0.0625714	0.162353	-0.117015	0.26557	-0.0572402
ADP0536	Lusaka, ZA	0.390706	0.0496265	-0.0779408	-0.122137	0.0385143	0.26363	-0.0844806	-0.173293	0.138967
ADP0537	Lusaka, ZA	0.248059	0.0834	0.110996	-0.0898552	-0.0335924	0.0762021	0.0247115	-0.286116	-0.0263058
ADP0538	Lusaka, ZA	0.318252	-0.00174426	-0.033788	0.300758	0.0659937	0.0430974	-0.0274735	-0.094852	0.18635
ADP0540	Lusaka, ZA	0.120168	0.0611267	-0.143447	-0.135031	0.121761	0.334632	-0.118566	-0.195514	-0.0409748
ADP0541	Lusaka, ZA	-0.00938338	0.156456	-0.124096	0.0891114	0.0324187	0.0139132	0.132702	0.347059	-0.0746212
ADP0543	Lusaka, ZA	0.139831	0.14523	-0.0243641	0.292193	0.0208089	-0.0435165	0.0784601	-0.149883	0.104859
ADP0544	Lusaka, ZA	0.3618	0.209113	0.248479	0.151878	0.0611266	0.0233813	0.0692098	0.261718	0.130645
ADP0549	Lusaka, ZA	0.18662	0.159397	-0.134337	-0.114129	-0.0494526	0.305649	0.0967742	-0.0875239	-0.0838348
ADP0551	Lusaka, ZA	-0.045203	-0.0971545	0.0908153	-0.059122	-0.0219564	-0.130364	0.0429153	0.215338	-0.028067
ADP0555	Lusaka, ZA	-0.349944	-0.156923	0.0677334	-0.231283	-0.0452091	0.185416	-0.0382852	0.0369044	-0.0621548
ADP0556	Lusaka, ZA	0.166211	-0.338378	-0.262644	-0.10051	0.126582	0.251962	-0.0477306	-0.148508	-0.0364914
ADP0558	Lusaka, ZA	-0.240246	-0.182047	-0.225015	-0.0647317	0.0643303	0.170623	-0.0983389	-0.254307	-0.0239976
ADP0559	Lusaka, ZA	-0.229501	-0.00189759	-0.274764	-0.0508443	-0.0105606	0.0640732	0.0167675	-0.136341	-0.0158047
ADP0561	Lusaka, ZA	0.288355	0.303894	0.276721	0.0833147	-0.0210674	0.124043	0.124542	-0.438097	-0.103329
ADP0562	Lusaka, ZA	0.024324	-0.00259327	0.00133097	0.0715292	-0.00145596	-0.00200448	-0.00572032	-0.202729	-0.238084
ADP0564	Lusaka, ZA	0.54123	0.279385	0.284665	-0.0212397	-0.0155185	0.186462	-0.0196504	-0.248723	-0.0642797
ADP0566	Lusaka, ZA	0.545345	-0.0910228	0.342072	0.112465	-0.0776717	0.398862	0.224004	-0.196914	-0.0237515
ADP0567	Lusaka, ZA	-0.448057	-0.318483	0.0314304	-0.126893	0.0759588	-0.0744967	-0.118807	0.23496	-0.311071
ADP0569	Lusaka, ZA	0.197652	0.693423	-0.151856	0.145841	-0.045144	-0.0769825	0.0723178	0.245631	0.288822
ADP0570	Lusaka, ZA	-0.0617556	0.0629286	0.0666825	-0.0176291	-0.0271418	0.0260457	0.0251668	-0.0272757	0.0787919
ADP0572	Lusaka, ZA	0.0626292	0.419974	-0.195544	-0.241744	0.0260608	0.0813747	-0.123755	-0.149957	-0.250043
ADP0574	Lusaka, ZA	0.232768	0.0766007	0.135222	-0.0132455	0.0892507	0.282726	0.0221735	0.280627	-0.0392988
ADP0575	Lusaka, ZA	0.0357078	0.274789	-0.250808	0.152637	-0.0315702	-0.0213909	0.0456057	-0.330746	-0.00290885
ADP0579	Lusaka, ZA	-0.0227681	0.0345609	-0.197946	-0.15794	0.0053296	0.102011	-0.0428262	-0.0377113	0.0808085
ADP0580	Lusaka, ZA	0.36076	0.285548	-0.0687097	0.257032	0.1184	0.00667437	-0.02411	-0.208677	-0.0988391
ADP0581	Lusaka, ZA	0.0102755	0.0289685	-0.167243	0.100836	0.00558975	0.116841	-0.0238481	0.0857737	-0.319682
ADP0582	Lusaka, ZA	0.199352	0.222616	0.189286	-0.0739996	0.0763421	0.0295539	-0.0369134	-0.0109486	-0.114955
ADP0583	Lusaka, ZA	-0.0156394	-0.0339872	0.219778	-0.0289128	0.0977436	0.0800656	0.0702468	-0.327715	0.241022
ADP0584	Lusaka, ZA	-0.0475695	0.0171728	0.142023	-0.0713256	0.0384905	0.356348	-0.130804	-0.26653	0.169743
ADP0585	Lusaka, ZA	0.0077445	0.0351308	-0.0340781	-0.0307886	0.0833754	0.136225	0.0466031	-0.478197	0.0607808
ADP0586	Lusaka, ZA	0.354391	0.134504	0.103447	0.168589	-0.0366753	-0.0418288	-0.0290563	0.00998518	0.0922241
ADP0587	Lusaka, ZA	-0.196749	-0.418739	-0.0819131	-0.157348	0.122615	0.0173421	0.0259218	0.0594846	0.00290957
ADP0588	Lusaka, ZA	0.21511	0.118579	0.225345	0.0609006	-0.00718879	-0.220662	0.0962013	-0.0545146	0.0821965
ADP0590	Lusaka, ZA	-0.435789	0.236618	0.0108547	-0.182811	-0.165836	-0.167446	0.154566	0.223108	-0.47107
ADP0591	Lusaka, ZA	0.0552391	0.0763798	-0.082121	0.109481	-0.0296387	-0.0782435	-0.000573172	0.12726	0.499855
ADP0595	Lusaka, ZA	-0.240587	-0.278245	-0.09096	-0.0668923	0.131604	-0.0986787	-0.0488889	-0.0382272	-0.133454
ADP0598	Lusaka, ZA	0.541494	0.193361	0.286816	0.0526532	-0.128173	-0.220129	0.2073	0.00342867	0.415425
ADP0599	Lusaka, ZA	0.54364	0.495198	0.285403	0.104686	0.0694003	0.0309345	0.215625	0.160579	-0.0505142
ADP0601	Lusaka, ZA	0.401599	0.316093	0.100676	0.188026	0.0238132	-0.117899	0.056675	0.133319	-0.222695
ADP0603	Lusaka, ZA	0.00570372	-0.0577914	0.0621881	-0.00210626	-0.0728222	-0.0350732	0.0975809	-0.0452968	-0.109912
ADP0604	Lusaka, ZA	0.240605	-0.0404508	0.113731	0.0998387	0.0268462	0.097477	-0.00906358	-0.217368	0.104245
ADP0606	Lusaka, ZA	-0.153387	0.0676411	-0.138097	0.121402	0.0432337	-0.142116	0.0450956	-0.214918	0.000240591
ADP0609	Lusaka, ZA	0.511114	0.49064	0.153438	0.139642	-0.143709	-0.00604649	0.263549	0.210903	0.0100303
ADP0610	Lusaka, ZA	-0.541639	-0.183332	-0.258202	0.114464	-0.0377327	-0.16619	-0.017927	0.16964	-0.190894
ADP0611	Lusaka, ZA	-0.129564	-0.0449395	0.16206	-0.160603	0.012874	0.134427	-0.10946	0.154576	-0.0953179
ADP0612	Lusaka, ZA	0.581072	0.141154	0.311131	0.0939471	0.0645237	0.177536	0.0590087	-0.0505674	0.102137
ADP0615	Lusaka, ZA	-0.0211437	0.0400973	-0.116592	0.0474057	0.00253401	0.0362402	-0.0290713	0.343255	-0.00264086
ADP0616	Lusaka, ZA	0.190951	0.141868	-0.0574591	0.182583	0.00304587	-0.091382	0.0595507	0.271953	0.0844058
ADP0617	Lusaka, ZA	0.0614831	0.178152	-0.25196	0.141122	0.0311961	-0.00343981	0.19272	-0.0570657	0.0332958
ADP0618	Lusaka, ZA	0.313323	0.293762	-0.099816	0.265504	-0.0559536	0.118777	-0.114442	0.134974	0.0662695
ADP0619	Lusaka, ZA	-0.120674	-0.173051	-0.0452601	0.0379538	0.0416691	-0.0348642	-0.0616893	0.210788	-0.0320213
ADP0620	Lusaka, ZA	0.181198	0.220977	-0.182067	-0.0283336	-0.0289803	0.00319857	0.0694554	0.0674158	-0.0160598
ADP0621	Lusaka, ZA	-0.265114	-0.196722	-0.149134	-0.171997	0.0246207	0.0993882	-0.140742	0.269665	-0.235959
ADP0622	Lusaka, ZA	0.205629	-0.0662566	0.0670518	0.108687	0.0596022	0.0117987	0.0770949	-0.295042	0.0457488
ADP0624	Lusaka, ZA	-0.0786753	0.182127	-0.173143	0.13981	-0.0497083	-0.022232	0.00505013	-0.0761132	0.0289869
ADP0625	Lusaka, ZA	0.469477	0.11501	0.165461	-0.145949	0.114754	0.334346	-0.0403521	-0.0308078	0.0234872
ADP0627	Lusaka, ZA	0.329959	-0.126221	0.383893	0.128653	-0.00391118	-0.0941841	-0.0147882	-0.0584073	0.298555
ADP0628	Lusaka, ZA	0.29807	0.184117	0.15439	0.0684151	0.0596572	0.0658484	0.153945	-0.0680004	0.0897786
ADP0629	Lusaka, ZA	0.484526	0.270964	0.293491	0.220203	0.0599993	-0.0129471	0.190528	-0.246549	0.227312
ADP0630	Lusaka, ZA	0.149662	0.369993	0.0146998	-0.00181498	-0.0145248	0.058437	-0.0460997	-0.00765696	0.0559085
ADP0631	Lusaka, ZA	0.171363	-0.010445	-0.056375	0.0412175	0.0792961	0.125385	0.0490925	0.220633	0.0894229
ADP0632	Lusaka, ZA	0.248936	0.46106	-0.0771871	0.122115	0.0599554	-0.00295721	-0.0417508	0.0378743	-0.0892458
ADP0633	Lusaka, ZA	-0.133483	-0.162609	-0.00300396	0.00438716	-0.069707	-0.0967581	-0.0298901	-0.160206	-0.136307
ADP0635	Lusaka, ZA	0.122513	0.314839	0.215171	0.0576715	-0.0658187	-0.0892201	0.0822889	0.208526	0.116691
ADP0636	Lusaka, ZA	0.259309	0.285218	-0.10895	0.0198613	-0.0559808	-0.116367	0.142996	0.0693219	-0.0986313
ADP0637	Lusaka, ZA	-0.131174	0.0994692	0.267859	0.100085	-0.0892089	-0.0836321	-0.107675	0.359192	-0.0235543
ADP0638	Lusaka, ZA	0.377335	0.397836	-0.124687	0.328171	-0.0360183	0.190912	0.108019	0.157991	-0.00869188
ADP0639	Lusaka, ZA	0.165055	0.318268	-0.0514707	-0.0640107	-0.0123092	-0.0996679	0.0181748	0.0454549	0.020041
ADP0640	Lusaka, ZA	-0.228034	-0.307943	0.124954	-0.164753	0.0564539	0.0114304	-0.106211	-0.0245691	0.422755
ADP0642	Lusaka, ZA	0.0622407	-0.0141062	0.00178399	-0.0447837	0.0386361	-0.00729003	0.05012	-0.0312268	0.0462308
ADP0643	Lusaka, ZA	-0.0294328	0.0564245	-0.112266	-0.252624	0.032479	0.0682927	-0.0867668	-0.0724377	-0.00821789
ADP0644	Lusaka, ZA	-0.117885	0.240325	-0.115128	0.0755076	-0.101296	-0.132439	-0.0247561	0.295244	-0.0232621
ADP0645	Lusaka, ZA	-0.332348	-0.401614	-0.168825	-0.121297	0.0121209	-0.222133	-0.0836549	-0.277248	0.349549
ADP0646	Lusaka, ZA	-0.384142	-0.0609466	-0.0513216	-0.219526	-0.058371	0.000756978	0.10312	0.21068	0.0256069
ADP0648	Lusaka, ZA	0.134501	0.0171669	-0.051911	-0.0808441	-0.0265055	0.310356	-0.0160364	0.126057	0.0353661
ADP0649	Lusaka, ZA	0.108611	0.122503	0.161811	-0.0431311	-0.00626534	-0.111126	0.0730359	0.405475	0.00145168
ADP0650	Lusaka, ZA	-0.129592	-0.0167071	-0.118588	-0.0122116	-0.00431898	-0.0268936	0.0133825	0.167501	-0.0311809
ADP0651	Lusaka, ZA	0.160274	0.118509	0.0784029	0.0747837	-0.0831142	0.048445	0.146804	-0.0912725	0.190482
ADP0652	Lusaka, ZA	-0.215341	-0.2582	0.214329	0.0368363	-0.0909819	-0.163759	0.020126	0.0367507	0.69738
ADP0653	Lusaka, ZA	0.105555	-0.057796	-0.0354279	-0.00174181	-0.0181846	0.0138023	0.0835178	-0.210042	0.0808387
ADP0654	Lusaka, ZA	0.367595	0.495687	0.0116347	0.171738	0.0566803	0.00104369	0.172396	-0.100049	-0.0252809
ADP0656	Lusaka, ZA	0.251464	0.306243	-0.13322	-0.0805636	0.00831178	-0.0458356	0.0144231	0.0720926	-0.00489533
ADP0657	Lusaka, ZA	0.22558	0.167807	0.0934015	0.175058	-0.0328572	0.0636066	0.00540255	0.251986	-0.0120059
ADP0663	Lusaka, ZA	0.0379578	0.223324	-0.181633	0.088891	0.0206822	-0.17232	-0.0478989	0.0554518	-0.0186671
ADP0664	Lusaka, ZA	-0.226815	-0.331281	0.017382	-0.174137	0.148186	-0.0880842	-0.00777078	-0.28037	0.0876193
ADP0665	Lusaka, ZA	-0.120828	-0.254566	-0.0805542	-0.0984063	0.102031	0.0870347	-0.135033	-0.271616	-0.00022107
ADP0666	Lusaka, ZA	-0.816766	-0.24059	-0.204146	-0.309499	0.0511389	-0.144138	-0.169854	0.0198333	-0.172958
ADP0668	Lusaka, ZA	0.15244	0.0182298	-0.0311713	0.100805	0.119813	0.0236018	-0.0512911	-0.208983	-0.0355153
ADP0669	Lusaka, ZA	-0.00713288	0.0477837	0.0161106	0.0784464	-0.0617186	-0.0465881	-0.0025792	0.295175	0.119195
ADP0670	Lusaka, ZA	0.00698646	0.186305	0.108813	0.0184899	0.0545226	-0.186474	-0.00486743	-0.0797228	0.0699928
ADP0671	Lusaka, ZA	-0.208987	-0.00823202	-0.0825798	-0.0201658	0.0031943	-0.0885644	-0.0158973	0.400134	0.00731452
ADP0672	Lusaka, ZA	-0.384348	0.0959862	0.210106	-0.141419	-0.0738191	0.0582397	-0.117545	0.360433	0.168253
ADP0673	Lusaka, ZA	0.424886	0.362988	0.018595	0.369466	0.0430438	-0.106747	0.0385903	0.104765	-0.00184822
ADP0675	Lusaka, ZA	0.0455142	0.0546607	0.187086	-0.128867	0.0560381	0.0860818	0.00415507	0.0684097	0.0498999
ADP0676	Lusaka, ZA	0.26962	0.379952	0.188397	0.0933401	-0.0500177	-0.148685	-0.0086737	0.116105	0.0926148
ADP0677	Lusaka, ZA	0.179872	0.217464	-0.340107	0.157703	0.0404983	0.081841	0.0204876	-0.256265	-0.125146
ADP0678	Lusaka, ZA	0.00592906	0.147188	-0.154392	-0.083695	0.0249556	0.0697293	-0.120233	-0.442859	-0.206664
ADP0679	Lusaka, ZA	0.33396	0.2298	0.276146	0.123527	-0.0821046	-0.244972	0.0715937	0.025143	0.292989
ADP0683	Lusaka, ZA	-0.0858687	0.0160798	-0.0629641	-0.0458047	-0.0357675	0.0427248	-0.00493463	-0.140485	0.193531
ADP0684	Lusaka, ZA	0.343009	-0.00244673	-0.0326029	0.0246066	0.0720588	-0.0907263	0.116033	0.0503964	0.115765
ADP0687	Lusaka, ZA	0.225762	0.251601	-0.0176248	0.266236	-0.0394761	-0.19056	0.152141	0.139323	-0.0684919
ADP0701	Lusaka, ZA	0.396558	0.117526	0.127001	-0.0878834	-0.00287013	0.0383977	-0.0466647	-0.196914	-0.0237515
ADP0704	Lusaka, ZA	0.373835	0.015066	-0.00929171	0.378208	-0.0370434	0.121248	0.200269	-0.35138	0.0248551
ADP0705	Lusaka, ZA	-0.335538	-0.410367	-0.18064	-0.140615	0.0299974	-0.118822	-0.0985544	0.502212	-0.318361
ADP0710	Lusaka, ZA	-0.138821	-0.188055	0.00249814	-0.0912702	-0.0878195	-0.075988	0.0669224	0.28292	-0.300252
ADP0711	Lusaka, ZA	-0.102782	0.116499	-0.407189	-0.0477321	-0.0282265	0.00665179	0.0393821	-0.246259	-0.0104366
ADP0716	Lusaka, ZA	0.0638239	-0.0199534	-0.155755	-0.121665	0.0608704	0.214282	-0.0661064	0.116359	-0.109666
ADP0717	Lusaka, ZA	0.0540602	-0.0954695	0.21967	-0.0157647	0.116578	0.218152	-0.0464124	-0.101722	-0.00947214
ADP0719	Lusaka, ZA	0.0559023	-0.291411	-0.223851	0.0748293	0.10514	0.0835603	0.0502517	-0.178088	-0.0720031
ADP0720	Lusaka, ZA	-0.330115	-0.0647081	0.178957	-0.0238132	-0.0798599	-0.0814211	0.00385	0.44278	-0.104741
ADP0721	Lusaka, ZA	-0.265481	-0.102761	-0.121674	-0.183314	0.00268479	0.0839353	-0.0231703	0.0247826	0.128322
ADP0722	Lusaka, ZA	0.18762	-0.217819	0.525692	0.198959	-0.108134	-0.227779	0.130893	0.118251	0.0872622
ADP0724	Lusaka, ZA	0.234668	0.263544	0.173686	-0.0982907	-0.0279355	-0.0405232	0.0411154	0.121875	0.186914
ADP0725	Lusaka, ZA	-0.505003	-0.166239	-0.160708	-0.208969	-0.0268482	0.0165008	-0.0971003	0.00361382	-0.0324672
ADP0726	Lusaka, ZA	-0.142712	-0.169156	0.446276	-0.0385782	-0.0648287	-0.195861	0.0191545	0.135586	-0.107778
ADP0727	Lusaka, ZA	0.402993	0.117036	0.217909	0.245867	0.0847058	-0.0617738	0.0383076	0.201675	-0.0367345
ADP0728	Lusaka, ZA	0.0293139	0.504853	-0.0868509	-0.0546058	-0.0337188	-0.191823	0.0937246	-0.0135624	-0.0876546
ADP0729	Lusaka, ZA	-0.0423177	0.0733309	0.0532068	-0.195789	-0.164471	-0.0680176	-0.123664	0.0280556	-0.070316
ADP0730	Lusaka, ZA	0.350194	-0.0210911	-0.29915	-0.00624368	0.0209491	0.0427087	0.00195868	-0.216188	0.0260757
ADP0731	Lusaka, ZA	0.0363488	-0.0318119	-0.00509306	0.315658	-0.0683682	0.0757819	-0.0692482	-0.106736	0.0212885
ADP0732	Lusaka, ZA	0.0755673	-0.0684439	-0.0824919	0.0878897	-0.0647152	-0.0389834	-0.0370006	0.0435735	-0.0595947
ADP0733	Lusaka, ZA	0.167531	-0.0135001	0.166725	-0.314317	-0.0196552	0.00295918	-0.0288374	0.0835728	-0.121044
ADP0734	Lusaka, ZA	-0.0391256	0.0200474	0.33676	-0.0137675	-0.00261433	-0.236954	0.11418	0.167746	-0.317008
ADP0735	Lusaka, ZA	0.138418	-0.0275292	0.355942	-0.136059	0.15332	0.00277676	0.0925118	-0.0337083	-0.165818
ADP0736	Lusaka, ZA	0.0566846	0.179049	0.00146471	0.0862158	0.0436442	-0.049712	0.0486859	0.0499491	-0.19601
ADP0737	Lusaka, ZA	0.0548816	0.0290581	0.0754965	-0.115549	-0.017854	0.107241	-0.0292624	0.458803	-0.0245554
ADP0739	Lusaka, ZA	-0.1756	-0.151151	-0.187114	0.123823	0.0157431	0.0782113	-0.036022	0.321189	-0.185429
ADP0740	Lusaka, ZA	0.0188362	-0.0143518	0.0871253	-0.0302539	0.00262963	0.0232042	-0.0854706	0.188097	0.248881
ADP0741	Lusaka, ZA	-0.430509	-0.00649174	0.118556	-0.063268	-0.0989189	-0.173096	-0.0359043	0.1861	0.161035
ADP0742	Lusaka, ZA	-0.280073	-0.16718	0.0361527	-0.0483217	0.0238741	-0.219747	0.0582741	0.280893	-0.213859
ADP0743	Lusaka, ZA	-0.705147	-0.14934	-0.29879	-0.104296	-0.0254619	-0.162733	-0.0518351	-0.084508	-0.0298228
ADP0744	Lusaka, ZA	0.131222	0.111411	-0.00966887	-0.116931	0.0298749	0.215546	-0.0281115	-0.345398	0.0304576
ADP0746	Lusaka, ZA	0.193101	-0.228757	0.0613433	0.0396084	0.0519049	0.174663	-0.0335423	0.120352	0.0689784
ADP0747	Lusaka, ZA	-0.0893633	-0.0389847	0.1831	-0.107184	0.0187504	0.0517214	-0.0526436	0.205783	0.174143
ADP0750	Lusaka, ZA	-0.0422699	-0.184051	0.0249061	0.0161543	0.0188013	0.00747861	-0.0677192	0.180928	0.0525497
ADP0752	Lusaka, ZA	0.203906	-0.0227584	0.073609	0.0856842	0.0396464	0.274849	-0.0393577	-0.171938	0.351825
ADP0753	Lusaka, ZA	-0.491865	-0.133135	0.0302524	-0.105011	-0.097398	-0.203515	-0.0376015	0.365558	-0.120531
ADP0758	Lusaka, ZA	-0.57388	-0.107753	-0.139715	-0.139504	-0.0318509	-0.124377	0.04751	0.326053	-0.233351
ADP0760	Lusaka, ZA	-0.162582	0.108001	-0.0282189	-0.047257	-0.0214553	-0.00509872	0.267562	-0.193678	0.24683
ADP0761	Lusaka, ZA	-0.465065	-0.243541	0.00911977	-0.155444	0.0673844	-0.08109	-0.0738698	0.00924408	-0.27939
ADP0762	Lusaka, ZA	0.137109	0.0939237	0.0202055	-0.0779187	-0.0569903	-0.0597205	0.078375	-0.0466823	0.266442
ADP0763	Lusaka, ZA	-0.490035	-0.120852	-0.130496	0.0309092	0.0815146	-0.24063	-0.138527	-0.124493	-0.0968901
ADP0764	Lusaka, ZA	0.288753	-0.238982	-0.0387561	0.0519747	0.0930529	0.278526	0.125616	-0.163256	-0.0502548
ADP0765	Lusaka, ZA	0.27186	0.305182	-0.0434658	0.225257	0.0078229	0.0536295	-0.0599058	-0.0338307	0.127107
ADP0767	Lusaka, ZA	0.151186	0.167807	-0.0141343	-0.105429	-0.00792334	-0.00153536	-0.0557266	-0.0234567	0.0583622
ADP0768	Lusaka, ZA	0.371748	0.379667	0.0165884	0.293757	0.00387616	-0.053462	0.0300973	0.110376	0.0634868
ADP0769	Lusaka, ZA	-0.01141	0.0456025	0.0121505	0.0207859	-0.0536964	-0.139969	0.106487	0.354534	0.128852
ADP0770	Lusaka, ZA	0.0638316	0.058465	-0.0133189	0.0268648	-0.0327898	0.0510797	-0.00794577	-0.00220034	0.112312
ADP0771	Lusaka, ZA	-0.251254	-0.0714539	-0.329956	0.0614184	0.0257369	0.115742	-0.0931492	0.325792	-0.237672
ADP0774	Lusaka, ZA	0.0447629	0.0789542	0.0827969	0.0343609	0.0241294	-0.0580722	-0.0511069	0.0492845	0.0603222
ADP0775	Lusaka, ZA	0.0871582	0.392288	-0.263823	0.146306	0.0258259	0.0506853	-0.110448	0.329871	0.0444847
ADP0778	Lusaka, ZA	-0.21428	-0.371942	-0.328869	-0.21513	0.0537149	-0.156413	-0.0897156	-0.202271	0.215581
ADP0779	Lusaka, ZA	-0.266801	-0.167042	0.100462	-0.159961	0.0712742	-0.113215	0.00964811	0.0472113	0.184419
ADP0780	Lusaka, ZA	-0.0393378	-0.184808	0.284802	-0.0571324	0.0772627	-0.207423	-0.0427189	-0.212724	-0.151656
ADP0782	Lusaka, ZA	0.076113	0.275659	0.0536066	0.284339	-0.085938	-0.360863	0.181752	0.151715	-0.0451877
ADP0783	Lusaka, ZA	-0.0914846	-0.0100782	-0.228243	-0.139688	0.00252686	-0.0904492	-0.0962984	0.299009	-0.004689
ADP0785	Lusaka, ZA	0.545378	0.420925	0.241745	0.0320411	0.0680049	0.0380499	0.00605585	0.470813	0.173927
ADP0788	Lusaka, ZA	-0.414405	-0.440349	-0.149072	-0.0805341	0.102355	-0.184367	0.0570079	-0.304733	0.437399
ADP0789	Lusaka, ZA	-0.0277177	0.127541	-0.189352	0.127695	0.0264817	0.034502	-0.0513011	-0.0232438	0.196186
ADP0791	Lusaka, ZA	-0.389732	-0.136577	-0.088322	-0.00179551	0.0281149	0.0450953	0.0279137	-0.317948	0.117161
ADP0794	Lusaka, ZA	0.0817669	-0.058192	0.252712	0.0886407	0.0242667	-0.175464	0.0990805	0.0703244	-0.0335512
ADP0796	Lusaka, ZA	-0.175925	-0.0750208	0.0740724	0.00789955	-0.0765359	0.0582121	0.0188988	0.135591	0.373454
